# Supplementary material for: Hypervirulent Klebsiella pneumoniae Infections: A Systematic Review of Clinical, Microbiological, and Outcome Data From Reported Cases
Source: Microbiologyopen. 2026 Jun 23;15(3):e70352. doi: 10.1002/mbo3.70352 (PMC13291180; doi:10.1002/mbo3.70352)
Supplement: Supplementary file 1 — Supporting File [file MBO3-15-e70352-s001.xlsx]

## Sheet: 1-Table of Contents
LIST OF WORKSHEETS
2	Prisma flow
3	Records removed
4	Records excluded
5	Report not retrieved
6	Reports excluded
7	List of studies included
8	JBI
9	Prisma abstract checklist
10	PUBMED search terms
11	Sequence Type Distribution

## Sheet: 2-prisma flow
			Records identified from:	5930		Records removed before screening:	3442
			Databases (n =5930 )
			PubMed (n =2302 )			Duplicate records removed on EndNote	296
			Scopus (n = 1968)			Duplicate records removed manually	2111
			WoS (n = 1660)			removed unrelated data	1035
						Records excluded	1364
			Records screened	2488		comment/reply/meeting abstract		51
			(n = )			book/chapter	94	43
						review/systematic review	244
						experimental or veterinary studies	388
						food /environmental studies	113
						molecular studies	525
			Reports sought for retrieval	1124		Reports not retrieved	25
			(n = )
			Reports assessed for eligibility	1099		Reports excluded:	737
			(n = )			article related to Classic Kp	87
						article related to only liver	21
						no individual data	592
						insufficient data	37
			Studies included in review		14
			(n = 376 )		362	searching (n =14)
			Reports of included studies		376
			(n = )

## Sheet: 3-Records removed unrelated dat
		author	year	excluded reason	title	journal
1035	1	H. C. Polk; W. Naziri; T. M. McCurry	2000	unrelated data	Immunologic responses to pneumonia	Am J Surg
	2	S. K. Niyogi; A. Pal; U. Mitra; P. Dutta	2000	unrelated data	Enteroaggregative Klebsiella pneumoniae in association with childhood diarrhoea	Indian J Med Res
	3	J. Osset; R. M. Bartolomé; E. García; A. Andreu	2001	unrelated data	Assessment of the capacity of Lactobacillus to inhibit the growth of uropathogens and block their adhesion to vaginal epithelial cells	J Infect Dis
	4	M. McClelland; K. E. Sanderson; J. Spieth; S. W. Clifton; P. Latreille; L. Courtney; S. Porwollik; J. Ali; M. Dante; F. Du; S. Hou; D. Layman; S. Leonard; C. Nguyen; K. Scott; A. Holmes; N. Grewal; E. Mulvaney; E. Ryan; H. Sun; L. Florea; W. Miller; T. Stoneking; M. Nhan; R. Waterston; R. K. Wilson	2001	unrelated data	Complete genome sequence of Salmonella enterica serovar Typhimurium LT2	Nature
	5	Y. C. Lai; H. L. Peng; H. Y. Chang	2001	unrelated data	Identification of genes induced in vivo during Klebsiella pneumoniae CG43 infection	Infection and Immunity
	6	G. Cortés; B. de Astorza; V. J. Benedí; S. Albertí	2002	unrelated data	Role of the htrA gene in Klebsiella pneumoniae virulence	Infect Immun
	7	G. Cortés; D. Alvarez; C. Saus; S. Albertí	2002	unrelated data	Role of lung epithelial cells in defense against Klebsiella pneumoniae pneumonia	Infect Immun
	8	G. Cortés; N. Borrell; B. de Astorza; C. Gómez; J. Sauleda; S. Albertí	2002	unrelated data	Molecular analysis of the contribution of the capsular polysaccharide and the lipopolysaccharide O side chain to the virulence of Klebsiella pneumoniae in a murine model of pneumonia	Infect Immun
	9	H. Schmidt; R. Lissner; W. Struff; O. Thamm; H. Karch	2002	unrelated data	Antibody reactivity of a standardized human serum protein solution against a spectrum of microbial pathogens and toxins: comparison with fresh frozen plasma	Ther Apher
	10	P. O'Reilly; J. M. Hickman-Davis; P. McArdle; K. R. Young; S. Matalon	2002	unrelated data	The role of nitric oxide in lung innate immunity: modulation by surfactant protein-A	Mol Cell Biochem
	11	P. Panagopoulou; J. Evdoridou; E. Bibashi; J. Filioti; D. Sofianou; G. Kremenopoulos; E. Roilides	2002	unrelated data	Trichosporon asahii: an unusual cause of invasive infection in neonates	Pediatr Infect Dis J
	12	V. V. Mefod'ev; R. M. Khokhliavina; L. B. Kozlov	2002	unrelated data	Etiology of purulent septic diseases and the antibiotic resistance of the isolated causative agents]	Zh Mikrobiol Epidemiol Immunobiol
	13		2002	unrelated data	The cost of antibiotic resistance: effect of resistance among Staphylococcus aureus, Klebsiella pneumoniae, Acinetobacter baumannii, and Pseudmonas aeruginosa on length of hospital stay	Infect Control Hosp Epidemiol
	14	C. Struve; C. Forestier; K. A. Krogfelt	2003	unrelated data	Application of a novel multi-screening signature-tagged mutagenesis assay for identification of Klebsiella pneumoniae genes essential in colonization and infection	Microbiology (Reading)
	15	J. Y. Hu; Y. Fan; Y. H. Lin; H. B. Zhang; S. L. Ong; N. Dong; J. L. Xu; W. J. Ng; L. H. Zhang	2003	unrelated data	Microbial diversity and prevalence of virulent pathogens in biofilms developed in a water reclamation system	Research in Microbiology
	16	P. M. Lepper; A. Möricke; T. K. Held; E. M. Schneider; M. Trautmann	2003	unrelated data	K-antigen-specific, but not O-antigen-specific natural human serum antibodies promote phagocytosis of Klebsiella pneumoniae	FEMS Immunology and Medical Microbiology
	17	P. W. Stone; A. Gupta; M. Loughrey; P. Della-Latta; J. Cimiotti; E. Larson; D. Rubenstein; L. Saiman	2003	unrelated data	Attributable costs and length of stay of an extended-spectrum beta-lactamase-producing Klebsiella pneumoniae outbreak in a neonatal intensive care unit	Infect Control Hosp Epidemiol
	18	R. Koczura; A. Kaznowski	2003	unrelated data	Occurrence of the Yersinia high-pathogenicity island and iron uptake systems in clinical isolates of Klebsiella pneumoniae	Microb Pathog
	19	T. Neufeld; A. Schwartz-Mittelmann; D. Biran; E. Z. Ron; J. Rishpon	2003	unrelated data	Combined phage typing and amperometric detection of released enzymatic activity for the specific identification and quantification of bacteria	Analytical Chemistry
	20	Y. C. Lai; G. T. Lin; S. L. Yang; H. Y. Chang; H. L. Peng	2003	unrelated data	Identification and characterization of KvgAS, a two-component system in Klebsiella pneumoniae CG43	Fems Microbiology Letters
	21	B. P. Hurley; D. Siccardi; R. J. Mrsny; B. A. McCormick	2004	unrelated data	Polymorphonuclear cell transmigration induced by Pseudomonas aeruginosa requires the eicosanoid hepoxilin A3	J Immunol
	22	C. Struve; K. A. Krogfelt	2004	unrelated data	Pathogenic potential of environmental Klebsiella pneumoniae isolates	Environ Microbiol
	23	E. Dorko; J. Jautová; E. Pilipcinec; L. Tkáciková	2004	unrelated data	Occurrence of Candida strains in cases of paronychia	Folia Microbiol (Praha)
	24	L. O. Egwari; M. A. Taiwo	2004	unrelated data	Survival and surface adherence ability of bacterial pathogens in oral liquid pharmaceuticals and their containers	West Indian Med J
	25	M. A. Schembri; D. Dalsgaard; P. Klemm	2004	unrelated data	Capsule shields the function of short bacterial adhesins	J Bacteriol
	26	M. J. Schwaber; S. E. Cosgrove; H. S. Gold; K. S. Kaye; Y. Carmeli	2004	unrelated data	Fluoroquinolones protective against cephalosporin resistance in gram-negative nosocomial pathogens	Emerg Infect Dis
	27	M. M. Sánchez; N. M. Cardona-Castro	2004	unrelated data	Development and evaluation of a PCR method for diagnosis of Salmonella enteric fever, based on DNA sequences of the hilA gene]	Biomedica
	28	T. O. Hirche; E. C. Crouch; M. Espinola; T. J. Brokelman; R. P. Mecham; N. DeSilva; J. Cooley; E. Remold-O'Donnell; A. Belaaouaj	2004	unrelated data	Neutrophil serine proteinases inactivate surfactant protein D by cleaving within a conserved subregion of the carbohydrate recognition domain	J Biol Chem
	29	F. van Immerseel; U. Methner; I. Rychlik; B. Nagy; P. Velge; G. Martin; N. Foster; R. Ducatelle; P. A. Barrow	2005	unrelated data	Vaccination and early protection against non-host-specific Salmonella serotypes in poultry: Exploitation of innate immunity and microbial activity	Epidemiology and Infection
	30	G. Boşgelmez-Tinaz; S. Ulusoy; B. Aridoğan; F. Eroğlu; S. Kaya	2005	unrelated data	N-butanoyl-L-homoserine lactone (BHL) deficient Pseudomonas aeruginosa isolates from an intensive care unit	Microbiol Res
	31	H. Lavender; J. J. Jagnow; S. Clegg	2005	unrelated data	Klebsiella pneumoniae type 3 fimbria-mediated immunity to infection in the murine model of respiratory disease	International Journal of Medical Microbiology
	32	J. H. Wu; C. G. Tsai	2005	unrelated data	Infectivity of hepatic strain Klebsiella pneumoniae in diabetic mice	Experimental Biology and Medicine
	33	K. Salima; S. Samia; T. Mounir; J. Fethi; B. Ghazi; B. N. Neïla; K. Nidhameddine; N. Kaïs; H. Slah	2005	unrelated data	Rhinoscleroma: a report of 2 cases]	Tunis Med
	34	R. Khushiramani; U. Tuteja; J. Shukla; A. Panikkar; H. V. Batra	2005	unrelated data	Generation and characterization of murine monoclonal antibodies to recombinant YopM, YopB and LcrV proteins of Yersinia pestis	World Journal of Microbiology & Biotechnology
	35	Y. Herasimenka; M. Benincasa; M. Mattiuzzo; P. Cescutti; R. Gennaro; R. Rizzo	2005	unrelated data	Interaction of antimicrobial peptides with bacterial polysaccharides from lung pathogens	Peptides
	36	A. Sekowska; E. Gospodarek; G. Janickca; K. Jachna-Sawicka; M. Sawicki	2006	unrelated data	Hydrolytic and haemolytic activity of Klebsiella pneumoniae and Klebsiella oxytoca]	Med Dosw Mikrobiol
	37	C. Thakker; Z. Burhanpurwala; G. Rastogi; Y. Shouche; D. Ranade	2006	unrelated data	Isolation and characterization of a new osmotolerant, non-virulent Klebsiella pneumoniae strain SAP for biosynthesis of succinic acid	Indian journal of experimental biology
	38	D. B. Chan; C. K. Ong; R. L. Soo	2006	unrelated data	Subdural empyema post-chemoradiotherapy for nasopharyngeal carcinoma	Singapore Med J
	39	E. M. Shankar; N. Kumarasamy; D. Bella; S. Renuka; H. Kownhar; S. Suniti; R. Rajan; U. A. Rao	2006	unrelated data	Pneumonia and pleural effusion due to Cryptococcus laurentii in a clinically proven case of AIDS	Can Respir J
	40	H. Aviles; P. O'Donnell; B. Sun; G. Sonnenfeld	2006	unrelated data	Active hexose correlated compound (AHCC) enhances resistance to infection in a mouse model of surgical wound infection	Surg Infect (Larchmt)
	41	H. Pai; M. R. Kim; M. R. Seo; T. Y. Choi; S. H. Oh	2006	unrelated data	A nosocomial outbreak of Escherichia coli producing CTX-M-15 and OXA-30 beta-lactamase	Infect Control Hosp Epidemiol
	42	J. Mampel; T. Spirig; S. S. Weber; J. A. J. Haagensen; S. Molin; H. Hilbi	2006	unrelated data	Planktonic replication is essential for biofilm formation by Legionella pneumophila in a complex medium under static and dynamic flow conditions	Applied and Environmental Microbiology
	43	K. G. Solov'ev; E. A. Kurbatova; N. B. Egorova; S. N. Uspenskaia; A. V. Tret'iakova; A. N. Varfolomeev; I. M. Gruber; V. N. Efremova; N. K. Akhmatova; N. R. Diadizhshev; I. B. Akhmatova; N. R. Diadishchev; I. B. Semenova; L. S. Cherkasova; B. F. Semenov; R. V. Borovik	2006	unrelated data	Protective effect of the aerosol immunization of mice with the polycomponent vaccine Immunovac VP-4 after the challenge of the animals with Klebsiella pneumoniae virulent strain	Zhurnal mikrobiologii, epidemiologii, i immunobiologii.
	44	N. Maroncle; C. Rich; C. Forestier	2006	unrelated data	The role of Klebsiella pneumoniae urease in intestinal colonization and resistance to gastrointestinal stress	Res Microbiol
	45	R. Zugravu; M. Licker; D. Berceanu-Văduva; M. Rădulescu; M. Adămuţ; L. Dragomirescu; D. Branea; E. Hogea; D. Muntean; D. P. Mihaela; R. Moldovan; G. P. Loredana	2006	unrelated data	The establishment of resistance phenotypes for bacteria isolated from outpatients in urine cultures	Roum Arch Microbiol Immunol
	46	S. Ohana; P. Denys; D. Guillemot; S. Lortat-Jacob; E. Ronco; M. Rottman; B. Bussel; J. L. Gaillard; C. Lawrence	2006	unrelated data	Control of an ACC-1-producing Klebsiella pneumoniae outbreak in a physical medicine and rehabilitation unit	J Hosp Infect
	47	A. Lehmacher; J. Bockemuehl	2007	unrelated data	L-Sorbose utilization by virulent Escherichia coli and Shigella :: Different metabolic adaptation of pathotypes	International Journal of Medical Microbiology
	48	C. U. Niemann; M. Abrink; G. Pejler; R. L. Fischer; E. I. Christensen; S. D. Knight; N. Borregaard	2007	unrelated data	Neutrophil elastase depends on serglycin proteoglycan for localization in granules	Blood
	49	J. Song; B. L. Bishop; G. Li; M. J. Duncan; S. N. Abraham	2007	unrelated data	TLR4-initiated and cAMP-mediated abrogation of bacterial invasion of the bladder	Cell Host Microbe
	50	M. O. Gonçalves; W. P. Coutinho-Filho; F. P. Pimenta; G. A. Pereira; J. A. Pereira; A. L. Mattos-Guaraldi; R. Hirata, Jr.	2007	unrelated data	Periodontal disease as reservoir for multi-resistant and hydrolytic enterobacterial species	Lett Appl Microbiol
	51	U. Bhan; N. W. Lukacs; J. J. Osterholzer; M. W. Newstead; X. Zeng; T. A. Moore; T. R. McMillan; A. M. Krieg; S. Akira; T. J. Standiford	2007	unrelated data	TLR9 is required for protective innate immunity in gram-negative bacterial pneumonia: Role of dendritic cells	Journal of Immunology
	52	A. Sekowska; E. Gospodarek	2008	unrelated data	Hydrophobic and hemagglutinating properties of Klebsiella pneumoniae and Klebsiella oxytoca]	Med Dosw Mikrobiol
	53	C. S. Shi; G. Y. Shi; H. M. Hsiao; Y. C. Kao; K. L. Kuo; C. Y. Ma; C. H. Kuo; B. I. Chang; C. F. Chang; C. H. Lin; C. H. Wong; H. L. Wu	2008	unrelated data	Lectin-like domain of thrombomodulin binds to its specific ligand Lewis Y antigen and neutralizes lipopolysaccharide-induced inflammatory response	Blood
	54	C. Vaishnavi; S. Kaur	2008	unrelated data	Clostridium perfringens enterotoxin in antibiotic-associated diarrhea	Indian J Pathol Microbiol
	55	E. Llobet; J. M. Tomás; J. A. Bengoechea	2008	unrelated data	Capsule polysaccharide is a bacterial decoy for antimicrobial peptides	Microbiology (Reading)
	56	H. W. June; A. M. Wu; G. T. Cheng; X. Y. Chang; S. F. Tsai; T. S. Wu	2008	unrelated data	Contribution of fucose-containing capsules in Klebsiella pneumoniae to bacterial virulence in mice	Experimental Biology and Medicine
	57	M. Berktas; S. Aydin; Y. Yilmaz; K. Cecen; H. Bozkurt	2008	unrelated data	Sperm motility changes after coincubation with various uropathogenic microorganisms: an in vitro experimental study	Int Urol Nephrol
	58	M. Souli; F. V. Kontopidou; E. Papadomichelakis; I. Galani; A. Armaganidis; H. Giamarellou	2008	unrelated data	Clinical experience of serious infections caused by Enterobacteriaceae producing VIM-1 metallo-beta-lactamase in a Greek University Hospital	Clin Infect Dis
	59	S. Rotem; I. S. Radzishevsky; D. Bourdetsky; S. Navon-Venezia; Y. Carmeli; A. Mor	2008	unrelated data	Analogous oligo-acyl-lysines with distinct antibacterial mechanisms	Faseb j
	60	A. Custović; V. Zulcić-Nakić; M. Ascerić; S. Hadzić	2009	unrelated data	Surveillance of intrahospital infections at the clinic for gynaecology and obstetrics	Bosn J Basic Med Sci
	61	B. A. Charoo; J. I. Iqbal; Q. Iqbal; S. Mushtaq; A. W. Bhat; I. Nawaz	2009	unrelated data	Nosocomial sepsis-induced late onset thrombocytopenia in a neonatal tertiary care unit: a prospective study	Hematol Oncol Stem Cell Ther
	62	C. H. Chiu; M. Y. Peng; Y. C. Wang; F. Y. Chang	2009	unrelated data	Endogenous endophthalmitis caused by Citrobacter koseri	Am J Med Sci
	63	C. W. Ong; D. C. Lye; K. L. Khoo; G. S. Chua; S. F. Yeoh; Y. S. Leo; P. A. Tambyah; A. C. Chua	2009	unrelated data	Severe community-acquired Acinetobacter baumannii pneumonia: an emerging highly lethal infectious disease in the Asia-Pacific	Respirology
	64	G. Palacios; M. Hornig; D. Cisterna; N. Savji; A. V. Bussetti; V. Kapoor; J. Hui; R. Tokarz; T. Briese; E. Baumeister; W. I. Lipkin	2009	unrelated data	Streptococcus pneumoniae coinfection is correlated with the severity of H1N1 pandemic influenza	PLoS One
	65	J. K. Kim; D. R. Chung; S. H. Wie; J. H. Yoo; S. W. Park	2009	unrelated data	Risk factor analysis of invasive liver abscess caused by the K1 serotype Klebsiella pneumoniae	Eur J Clin Microbiol Infect Dis
	66	K. G. Effat; N. M. Madany	2009	unrelated data	Microbiological study of role of fungi in primary atrophic rhinitis	Journal of Laryngology and Otology
	67	M. Palka-Santini; B. E. Cleven; L. Eichinger; M. Krönke; O. Krut	2009	unrelated data	Large scale multiplex PCR improves pathogen detection by DNA microarrays	BMC Microbiol
	68	M. Shorman; J. A. Al-Tawfiq	2009	unrelated data	Strongyloides stercoralis hyperinfection presenting as acute respiratory failure and Gram-negative sepsis in a patient with astrocytoma	Int J Infect Dis
	69	N. B. Perunova; E. V. Ivanova	2009	unrelated data	Influence of bifidobacteria on antilysozyme activity of microorganisms and their ability to form biofilms]	Zh Mikrobiol Epidemiol Immunobiol
	70	R. J. Broomfield; S. D. Morgan; A. Khan; D. J. Stickler	2009	unrelated data	Crystalline bacterial biofilm formation on urinary catheters by urease-producing urinary tract pathogens: a simple method of control	J Med Microbiol
	71	R. T. Clark; A. Hope; M. Lopez-Fraga; N. Schiller; D. D. Lo	2009	unrelated data	Bacterial particle endocytosis by epithelial cells is selective and enhanced by tumor necrosis factor receptor ligands	Clin Vaccine Immunol
	72	S. D. Pitlik	2009	unrelated data	Oscar the cat, carbapenem-resistant Klebsiella pneumoniae, and attributable mortality	Infect Control Hosp Epidemiol
	73	D. F. Briceño; A. Correa; C. Valencia; J. A. Torres; R. Pacheco; M. C. Montealegre; D. Ospina; M. V. Villegas	2010	unrelated data	Antimicrobial resistance of Gram negative bacilli isolated from tertiary-care hospitals in Colombia]	Biomedica
	74	E. J. Bottone	2010	unrelated data	Hypermucoviscous phenotype expressed by an isolate of uropathogenic escherichia coli: An overlooked and underappreciated virulence factor	Clinical Microbiology Newsletter
	75	M. B. Dias; L. Reyes-Gonzalez; F. M. Veloso; E. A. Casman	2010	unrelated data	Effects of the USA PATRIOT Act and the 2002 Bioterrorism Preparedness Act on select agent research in the United States	Proceedings of the National Academy of Sciences of the United States of America
	76	N. B. Perunova; E. V. Ivanova; O. V. Bukharin	2010	unrelated data	Microbial regulation of biological characteristics of bacteria in human gut microsymbiocenosis]	Zh Mikrobiol Epidemiol Immunobiol
	77	S. Borrelli; W. F. Zandberg; S. Mohan; M. Ko; F. Martinez-Gutierrez; S. K. Partha; D. A. Sanders; Y. Av-Gay; B. M. Pinto	2010	unrelated data	Antimycobacterial activity of UDP-galactopyranose mutase inhibitors	Int J Antimicrob Agents
	78	S. G. Stahlhut; C. Schroll; M. Harmsen; C. Struve; K. A. Krogfelt	2010	unrelated data	Screening for genes involved in Klebsiella pneumoniae biofilm formation using a fosmid library	FEMS Immunol Med Microbiol
	79	S. Kumar; M. Rizvi	2010	unrelated data	Serum tumor necrosis factor alpha and C-reactive protein in pediatric patients with sepsis and its correlation with microbiologic findings	Indian J Pathol Microbiol
	80	A. Friedman; K. Blecher; D. Sanchez; C. Tuckman-Vernon; P. Gialanella; J. M. Friedman; L. R. Martinez; J. D. Nosanchuk	2011	unrelated data	Susceptibility of Gram-positive and -negative bacteria to novel nitric oxide-releasing nanoparticle technology	Virulence
	81	A. J. Mathers; H. L. Cox; B. Kitchel; H. Bonatti; A. K. Brassinga; J. Carroll; W. M. Scheld; K. C. Hazen; C. D. Sifri	2011	unrelated data	Molecular dissection of an outbreak of carbapenem-resistant enterobacteriaceae reveals Intergenus KPC carbapenemase transmission through a promiscuous plasmid	mBio
	82	A. M. Colvara Mattana; A. R. Marra; A. M. de Oliveira Machado; G. D. J. Lopes Filho; A. A. Salzedas Netto; A. M. Gonzalez	2011	unrelated data	Evaluation of the presence of microorganisms in solid-organ preservation solution	Brazilian Journal of Infectious Diseases
	83	A. M. Lenz; M. Fairweather; J. C. Peyton; S. A. Gardner; W. G. Cheadle	2011	unrelated data	Liver injury and abscess formation in secondary murine peritonitis	Inflamm Res
	84	A. Mavroidi; I. Neonakis; A. Liakopoulos; A. Papaioannou; M. Ntala; F. Tryposkiadis; V. Miriagou; E. Petinaki	2011	unrelated data	Detection of Citrobacter koseri carrying beta-lactamase KPC-2 in a hospitalised patient, Greece, July 2011	Euro Surveill
	85	A. Michalopoulos; M. E. Falagas; D. C. Karatza; P. Alexandropoulou; E. Papadakis; L. Gregorakos; G. Chalevelakis; G. Pappas	2011	unrelated data	Epidemiologic, clinical characteristics, and risk factors for adverse outcome in multiresistant gram-negative primary bacteremia of critically ill patients	Am J Infect Control
	86	A. R. Bonnel; C. Bunchorntavakul; K. R. Reddy	2011	unrelated data	Immune Dysfunction and Infections in Patients With Cirrhosis	Clinical Gastroenterology and Hepatology
	87	A. Tuffs	2011	unrelated data	Poor hospital hygiene is blamed for deaths of three babies in Bremen	Bmj
	88	G. Amisano; S. Fornasero; G. Migliaretti; S. Caramello; V. Tarasco; F. Savino	2011	unrelated data	Diarrheagenic Escherichia coli in acute gastroenteritis in infants in North-West Italy	New Microbiol
	89	G. Cuzon; J. Ouanich; R. Gondret; T. Naas; P. Nordmann	2011	unrelated data	Outbreak of OXA-48-positive carbapenem-resistant Klebsiella pneumoniae isolates in France	Antimicrob Agents Chemother
	90	G. T. Matsuura; M. W. Garrison	2011	unrelated data	Antibiotic collateral damage: Resistance and antibiotic-associated diarrhea	Hospital Pharmacy
	91	I. D. Olaru; M. Popoiu; J. Breuil; V. Aramă; A. Hristea	2011	unrelated data	Urinary tract infection caused by carbapenem-resistant K. pneumoniae and P. aeruginosa	Rom J Intern Med
	92	I. Iskhakova Kh; A. N. Aripov; N. A. Mukamedzhanova; A. Iuldasheva Kh; N. A. Shadmanova	2011	unrelated data	Comparison of two phenotypic methods for detecting the production of extended-spectrum beta-lactamases by hospital Klebsiella pneumoniae strains]	Klin Lab Diagn
	93	J. A. Karlowsky; P. R. Lagacé-Wiens; P. J. Simner; M. R. DeCorby; H. J. Adam; A. Walkty; D. J. Hoban; G. G. Zhanel	2011	unrelated data	Antimicrobial resistance in urinary tract pathogens in Canada from 2007 to 2009: CANWARD surveillance study	Antimicrob Agents Chemother
	94	J. Consuegra; S. J. Gutiérrez; A. Jaramillo; I. Sanz; G. Olave; J. E. Soto; C. Valencia; A. Contreras	2011	unrelated data	Enteric Gram negative rods and unfermented of glucose bacteria in patients with peri-implant disease]	Biomedica
	95	J. Shin; D. H. Kim; K. S. Ko	2011	unrelated data	Comparison of CTX-M-14- and CTX-M-15-producing Escherichia coli and Klebsiella pneumoniae isolates from patients with bacteremia	J Infect
	96	J. Zhao; H. Dang	2011	unrelated data	Identification of a globally distributed clinical streptomycin-resistance plasmid and other resistance determinants in a coastal bay of China	Lett Appl Microbiol
	97	M. Dolejska; P. Frolkova; M. Florek; I. Jamborova; M. Purgertova; I. Kutilova; A. Cizek; S. Guenther; I. Literak	2011	unrelated data	CTX-M-15-producing Escherichia coli clone B2-O25b-ST131 and Klebsiella spp. isolates in municipal wastewater treatment plant effluents	J Antimicrob Chemother
	98	M. R. Eber; M. Shardell; M. L. Schweizer; R. Laxminarayan; E. N. Perencevich	2011	unrelated data	Seasonal and temperature-associated increases in gram-negative bacterial bloodstream infections among hospitalized patients	PLoS One
	99	M. Tebruegge; A. Pantazidou; V. Clifford; G. Gonis; N. Ritz; T. Connell; N. Curtis	2011	unrelated data	The age-related risk of co-existing meningitis in children with urinary tract infection	PLoS One
	100	P. Herindrainy; F. Randrianirina; R. Ratovoson; E. Ratsima Hariniana; Y. Buisson; N. Genel; D. Decré; G. Arlet; A. Talarmin; V. Richard	2011	unrelated data	Rectal carriage of extended-spectrum beta-lactamase-producing gram-negative bacilli in community settings in Madagascar	PLoS One
	101	R. Papagheorghe	2011	unrelated data	Antibiotic resistance of bacterial strains isolated from bacteremias in immuno-compromised patients]	Bacteriol Virusol Parazitol Epidemiol
	102	S. Bhagavathy; P. Sumathi; I. Jancy Sherene Bell	2011	unrelated data	Green algae Chlorococcum humicola- a new source of bioactive compounds with antimicrobial activity	Asian Pacific Journal of Tropical Biomedicine
	103	S. V. Fialkina; V. M. Bondarenko; L. Naboka Iu; E. A. Miroshnichenko	2011	unrelated data	Revealing the genetic determinants of Pks-pathogenicity island in clinical strains of enterobacteria]	Zh Mikrobiol Epidemiol Immunobiol
	104	T. G. St. Denis; T. Dai; L. Izikson; C. Astrakas; R. R. Anderson; M. R. Hamblin; G. P. Tegos	2011	unrelated data	All you need is light, antimicrobial photoinactivation as an evolving and emerging discovery strategy against infectious disease	Virulence
	105	T. Yamamoto; T. Takano; Y. Iwao; A. Hishinuma	2011	unrelated data	Emergence of NDM-1-positive capsulated Escherichia coli with high resistance to serum killing in Japan	J Infect Chemother
	106	V. J. Stewart	2011	unrelated data	RmpA, a unique virulence regulator in emerging Klebsiella pneumoniae
	107	A. A. Kuzin; S. A. Svistunov; T. N. Suborova; P. I. Ogarkov	2012	unrelated data	Primary causative agents of infectious complications in injured with severe trauma]	Zh Mikrobiol Epidemiol Immunobiol
	108	A. Crowe; M. Bebawy	2012	unrelated data	ABCB1 (P-glycoprotein) reduces bacterial attachment to human gastrointestinal LS174T epithelial cells	Eur J Pharmacol
	109	A. M. Hammerum; A. R. Larsen; F. Hansen; U. S. Justesen; A. Friis-Møller; L. E. Lemming; K. Fuursted; P. Littauer; K. Schønning; B. Gahrn-Hansen; S. Ellermann-Eriksen; B. Kristensen	2012	unrelated data	Patients transferred from Libya to Denmark carried OXA-48-producing Klebsiella pneumoniae, NDM-1-producing Acinetobacter baumannii and meticillin-resistant Staphylococcus aureus	Int J Antimicrob Agents
	110	A. T. Rêgo; J. G. Johnson; S. Gelbel; F. J. Enguita; S. Clegg; G. Waksman	2012	unrelated data	Crystal structure of the MrkD1P receptor binding domain of Klebsiella pneumoniae and identification of the human collagen V binding interface	Mol Microbiol
	111	A. Touré; M. Lauverjat; C. Peraldi; M. Boncompain-Gerard; P. Gelas; D. Barnoud; C. Chambrier	2012	unrelated data	Taurolidine lock solution in the secondary prevention of central venous catheter-associated bloodstream infection in home parenteral nutrition patients	Clin Nutr
	112	C. C. Huang; Y. S. Chen; H. S. Toh; Y. L. Lee; Y. M. Liu; C. M. Ho; P. L. Lu; C. E. Liu; Y. H. Chen; J. H. Wang; H. J. Tang; K. W. Yu; Y. C. Liu; Y. C. Chuang; Y. Xu; Y. Ni; W. C. Ko; P. R. Hsueh	2012	unrelated data	Impact of revised CLSI breakpoints for susceptibility to third-generation cephalosporins and carbapenems among Enterobacteriaceae isolates in the Asia-Pacific region: results from the Study for Monitoring Antimicrobial Resistance Trends (SMART), 2002-2010	Int J Antimicrob Agents
	113	C. Hennequin; F. Robin; N. Cabrolier; R. Bonnet; C. Forestier	2012	unrelated data	Characterization of a DHA-1-producing Klebsiella pneumoniae strain involved in an outbreak and role of the AmpR regulator in virulence	Antimicrob Agents Chemother
	114	C. L. Jones; B. A. Napier; T. R. Sampson; A. C. Llewellyn; M. R. Schroeder; D. S. Weiss	2012	unrelated data	Subversion of host recognition and defense systems by Francisella spp	Microbiology and Molecular Biology Reviews
	115	D. Morris; E. McGarry; M. Cotter; V. Passet; M. Lynch; C. Ludden; M. M. Hannan; S. Brisse; M. Cormican	2012	unrelated data	Detection of OXA-48 carbapenemase in the pandemic clone Escherichia coli O25b:H4-ST131 in the course of investigation of an outbreak of OXA-48-producing Klebsiella pneumoniae	Antimicrob Agents Chemother
	116	E. J. Boll; L. N. Nielsen; K. A. Krogfelt; C. Struve	2012	unrelated data	Novel screening assay for in vivo selection of Klebsiella pneumoniae genes promoting gastrointestinal colonisation	BMC Microbiol
	117	E. Pyleris; E. J. Giamarellos-Bourboulis; D. Tzivras; V. Koussoulas; C. Barbatzas; M. Pimentel	2012	unrelated data	The prevalence of overgrowth by aerobic bacteria in the small intestine by small bowel culture: relationship with irritable bowel syndrome	Dig Dis Sci
	118	F. Robin; C. Hennequin; M. Gniadkowski; R. Beyrouthy; J. Empel; L. Gibold; R. Bonnet	2012	unrelated data	Virulence factors and TEM-type β-lactamases produced by two isolates of an epidemic Klebsiella pneumoniae strain	Antimicrob Agents Chemother
	119	G. Lúcio Fábio Caldas Ferraz; Tarcia Leonor de	2012	unrelated data	Investigation of the putative bidirectional function of the Fur boxes identified in the enterobactin gene cluster in Klebsiella pneumoniae
	120	J. Duitman; A. J. Hoogendijk; A. P. Groot; R. R. Ruela de Sousa; T. van der Poll; S. Florquin; C. A. Spek	2012	unrelated data	CCAAT-enhancer binding protein delta (C/EBPδ) protects against Klebsiella pneumoniae-induced pulmonary infection: potential role for macrophage migration	J Infect Dis
	121	J. Rodríguez-Baño; E. Miró; M. Villar; A. Coelho; M. Gozalo; N. Borrell; G. Bou; M. C. Conejo; V. Pomar; B. Aracil; N. Larrosa; J. Agüero; A. Oliver; A. Fernández; J. Oteo; A. Pascual; F. Navarro	2012	unrelated data	Colonisation and infection due to Enterobacteriaceae producing plasmid-mediated AmpC β-lactamases	J Infect
	122	J. S. Kalpoe; E. Sonnenberg; S. H. Factor; J. del Rio Martin; T. Schiano; G. Patel; S. Huprikar	2012	unrelated data	Mortality associated with carbapenem-resistant Klebsiella pneumoniae infections in liver transplant recipients	Liver Transpl
	123	J. S. Mohammadi; B. Dhanashree	2012	unrelated data	Streptococcus pseudopneumoniae: an emerging respiratory tract pathogen	Indian J Med Res
	124	J.-a. Lee; C.-I. Kang; E.-J. Joo; Y. E. Ha; S. Y. Park; D. R. Chung; K. R. Peck; N. Y. Lee; J.-H. Song	2012	unrelated data	Clinical and Microbiological Characteristics of Health-care-Associated Infections in Community-Onset Kleb-siella pneumoniae Bacteremia	Infection and Chemotherapy
	125	L. K. Siu; J. C. Lin; E. Gomez; R. Eng; T. Chiang	2012	unrelated data	Virulence and plasmid transferability of KPC Klebsiella pneumoniae at the veterans affairs healthcare system of New Jersey	Microbial Drug Resistance
	126	L. Poirel; M. Ozdamar; A. A. Ocampo-Sosa; S. Türkoglu; U. G. Ozer; P. Nordmann	2012	unrelated data	NDM-1-producing Klebsiella pneumoniae now in Turkey	Antimicrob Agents Chemother
	127	M. C. Wu; Y. C. Chen; T. L. Lin; P. F. Hsieh; J. T. Wang	2012	unrelated data	Cellobiose-specific phosphotransferase system of Klebsiella pneumoniae and its importance in biofilm formation and virulence	Infect Immun
	128	M. Z. Abdelrahman; M. Zeehaida; N. Rahmah; A. Norsyahida; B. Madihah; H. Azlan; W. Z. Nazlee	2012	unrelated data	Fatal septicemic shock associated with Strongyloides stercoralis infection in a patient with angioimmunoblastic T-cell lymphoma: a case report and literature review	Parasitol Int
	129	N. B. Perunova; S. V. Andriushchenko; O. V. Bukharin	2012	unrelated data	Genetic determinants of secreted lysozyme inhibitors and enterobacteria anti-lysozyme phenotype]	Zh Mikrobiol Epidemiol Immunobiol
	130	P. L. Lu; Y. C. Liu; H. S. Toh; Y. L. Lee; Y. M. Liu; C. M. Ho; C. C. Huang; C. E. Liu; W. C. Ko; J. H. Wang; H. J. Tang; K. W. Yu; Y. S. Chen; Y. C. Chuang; Y. Xu; Y. Ni; Y. H. Chen; P. R. Hsueh	2012	unrelated data	Epidemiology and antimicrobial susceptibility profiles of Gram-negative bacteria causing urinary tract infections in the Asia-Pacific region: 2009-2010 results from the Study for Monitoring Antimicrobial Resistance Trends (SMART)	Int J Antimicrob Agents
	131	P. Y. Yang; W. X. Chen; F. Y. Chang; H. W. Chen; C. H. Lin; Y. C. Hsu; J. H. Wu	2012	unrelated data	HepG2 cells infected with Klebsiella pneumoniae show DNA laddering at apoptotic and necrotic stages	Apoptosis
	132	R. Koczura; J. Mokracka; A. Kaznowski	2012	unrelated data	The Yersinia high-pathogenicity island in Escherichia coli and Klebsiella pneumoniae isolated from polymicrobial infections	Pol J Microbiol
	133	S. Biswas; J. M. Brunel; J. C. Dubus; M. Reynaud-Gaubert; J. M. Rolain	2012	unrelated data	Colistin: an update on the antibiotic of the 21st century	Expert Rev Anti Infect Ther
	134	S. Jain; Z. Khety	2012	unrelated data	Changing antimicrobial resistance pattern of isolates from an ICU over a 2 year period	J Assoc Physicians India
	135	S. K. El-Mofty; S. Akilesh	2012	unrelated data	Infectious pseudotumors: red herrings in head and neck pathology	Head Neck Pathol
	136	S. L. Warnes; C. J. Highmore; C. W. Keevil	2012	unrelated data	Horizontal Transfer of Antibiotic Resistance Genes on Abiotic Touch Surfaces: Implications for Public Health	Mbio
	137	S. Mukherjee; S. Chaki; T. K. Pal; M. Mookerjee; S. Das; S. G. Dastidar	2012	unrelated data	Assessment of synergistic capacities of sulbactum with a carbapenem	Asian Journal of Pharmaceutical and Clinical Research
	138	S. Rettedal; I. H. Löhr; O. Natås; C. G. Giske; A. Sundsfjord; K. Øymar	2012	unrelated data	First outbreak of extended-spectrum β-lactamase-producing Klebsiella pneumoniae in a Norwegian neonatal intensive care unit; associated with contaminated breast milk and resolved by strict cohorting	Apmis
	139	T. Sheldon	2012	unrelated data	Dutch microbiologists are disciplined for delays during pneumonia outbreak	Bmj
	140	V. Gupta; K. Kumarasamy; N. Gulati; R. Garg; P. Krishnan; J. Chander	2012	unrelated data	AmpC β-lactamases in nosocomial isolates of Klebsiella pneumoniae from India	Indian J Med Res
	141	X. Bertrand; M. J. Dowzicky	2012	unrelated data	Antimicrobial susceptibility among gram-negative isolates collected from intensive care units in North America, Europe, the Asia-Pacific Rim, Latin America, the Middle East, and Africa between 2004 and 2009 as part of the Tigecycline Evaluation and Surveillance Trial	Clin Ther
	142	Y. Ishihara; T. Yagi; M. Mochizuki; M. Ohta	2012	unrelated data	Capsular types, virulence factors and DNA types of Klebsiella oxytoca strains isolated from blood and bile]	Kansenshogaku Zasshi
	143	Y. L. Lee; Y. S. Chen; H. S. Toh; C. C. Huang; Y. M. Liu; C. M. Ho; P. L. Lu; W. C. Ko; Y. H. Chen; J. H. Wang; H. J. Tang; K. W. Yu; Y. C. Liu; Y. C. Chuang; C. E. Liu; P. R. Hsueh	2012	unrelated data	Antimicrobial susceptibility of pathogens isolated from patients with complicated intra-abdominal infections at five medical centers in Taiwan that continuously participated in the Study for Monitoring Antimicrobial Resistance Trends (SMART) from 2006 to 2010	Int J Antimicrob Agents
	144	Y. Raviv; D. Shitrit; A. Amital; B. Fox; I. Bakal; R. Tauber; J. Bishara; M. R. Kramer	2012	unrelated data	Multidrug-resistant Klebsiella pneumoniae acquisition in lung transplant recipients	Clin Transplant
	145	Y. T. Lin; L. K. Siu; J. C. Lin; T. L. Chen; C. P. Tseng; K. M. Yeh; F. Y. Chang; C. P. Fung	2012	unrelated data	Seroepidemiology of Klebsiella pneumoniae colonizing the intestinal tract of healthy Chinese and overseas Chinese adults in Asian countries	BMC Microbiol
	146	A. Benham; J. Davis; C. Puzio; G. Blakey; G. Slobodov	2013	unrelated data	Renal abscess yields elusive hypermucoviscous phenotype of, uropathogenic Escherichia coli: a case report	The Journal of the Oklahoma State Medical Association
	147	B. A. Espedido; J. A. Steen; H. Ziochos; S. M. Grimmond; M. A. Cooper; I. B. Gosbell; S. J. van Hal; S. O. Jensen	2013	unrelated data	Whole genome sequence analysis of the first Australian OXA-48-producing outbreak-associated Klebsiella pneumoniae isolates: the resistome and in vivo evolution	PLoS One
	148	B. A. Napier; E. M. Burd; S. W. Satola; S. M. Cagle; S. M. Ray; P. McGann; J. Pohl; E. P. Lesho; D. S. Weiss	2013	unrelated data	Clinical use of colistin induces cross-resistance to host antimicrobials in Acinetobacter baumannii	mBio
	149	C. G. Frank; V. Reguerio; M. Rother; D. Moranta; A. P. Maeurer; J. Garmendia; T. F. Meyer; J. A. Bengoechea	2013	unrelated data	Klebsiella pneumoniae targets an EGF receptor-dependent pathway to subvert inflammation	Cell Microbiol
	150	C. R. Hsu; T. L. Lin; Y. J. Pan; P. F. Hsieh; J. T. Wang	2013	unrelated data	Isolation of a bacteriophage specific for a new capsular type of Klebsiella pneumoniae and characterization of its polysaccharide depolymerase	PLoS One
	151	D. E. Wiskirchen; P. Nordmann; J. L. Crandon; D. P. Nicolau	2013	unrelated data	Efficacy of humanized carbapenem exposures against New Delhi metallo-β-lactamase (NDM-1)-producing enterobacteriaceae in a murine infection model	Antimicrob Agents Chemother
	152	D. O. Schairer; J. S. Chouake; A. J. Kutnery; J. Makdisi; J. D. Nosanchuk; A. J. Friedman	2013	unrelated data	Evaluation of the antibiotic properties of glutathione	Journal of Drugs in Dermatology
	153	E. Bingen; P. Bidet; C. D'Humières; E. Sobral; P. Mariani-Kurkdjian; R. Cohen	2013	unrelated data	In vitro interaction between cefepime and amoxicillin-clavulanate against extended-spectrum β-lactamase-producing Escherichia coli	Antimicrob Agents Chemother
	154	E. Lafeuille; D. Decré; F. Mahjoub-Messai; P. Bidet; G. Arlet; E. Bingen	2013	unrelated data	OXA-48 carbapenemase-producing Klebsiella pneumoniae isolated from Libyan patients	Microb Drug Resist
	155	F. O. Samuel; A. Segun; M. M. Baba; J. Farrant	2013	unrelated data	Oil of Camellia sinensis inhibits pathogenic bacteria	International Journal of Phytomedicine
	156	H. Q. Zhong; S. Zhang; H. Pan; T. Cai	2013	unrelated data	Influence of induced ciprofloxacin resistance on efflux pump activity of Klebsiella pneumoniae	J Zhejiang Univ Sci B
	157	J. Wei; J. Peng; B. Wang; H. Qu; S. Wang; A. Faisal; J. W. Cheng; J. R. Gordon; F. Li	2013	unrelated data	CXCR1/CXCR2 antagonism is effective in pulmonary defense against Klebsiella pneumoniae infection	Biomed Res Int
	158	K. M. Carlson-Banning; A. Chou; Z. Liu; R. J. Hamill; Y. Song; L. Zechiedrich	2013	unrelated data	Toward repurposing ciclopirox as an antibiotic against drug-resistant Acinetobacter baumannii, Escherichia coli, and Klebsiella pneumoniae	PLoS One
	159	K. Mantzarlis; D. Makris; E. Manoulakas; M. Karvouniaris; E. Zakynthinos	2013	unrelated data	Risk factors for the first episode of Klebsiella pneumoniae resistant to carbapenems infection in critically ill patients: a prospective study	Biomed Res Int
	160	M. A. Habeeb; A. Haque; S. Nematzadeh; A. Iversen; C. G. Giske	2013	unrelated data	High prevalence of 16S rRNA methylase RmtB among CTX-M extended-spectrum β-lactamase-producing Klebsiella pneumoniae from Islamabad, Pakistan	Int J Antimicrob Agents
	161	M. A. Kumar; N. Mahesh; S. B. Kumar; R. S. Kumar; S. Priyadharshni	2013	unrelated data	Antiquorum sensing and antibacterial activity of silver nanoparticles synthesized by mutant klebsiella pneumoniae MTCC 3354	Asian Journal of Chemistry
	162	M. Arunkumar; N. Mahesh; S. Balakumar; R. Sivakumar; S. Priyadharshni	2013	unrelated data	Antiquorum Sensing and Antibacterial Activity of Silver Nanoparticles Synthesized by Mutant Klebsiella pneumoniae MTCC 3354	Asian Journal of Chemistry
	163	M. Behta; R. Landzberg; H. Jia; M. Marine; B. Ross; R. Chaudhry; B. Cohen; E. Larson	2013	unrelated data	Time lag for posting transmission-based isolation precaution signs	American Journal of Infection Control
	164	M. Bodro; N. Sabé; F. Tubau; L. Lladó; C. Baliellas; J. Roca; J. M. Cruzado; J. Carratalà	2013	unrelated data	Risk factors and outcomes of bacteremia caused by drug-resistant ESKAPE pathogens in solid-organ transplant recipients	Transplantation
	165	M. Kanoksil; A. Jatapai; S. J. Peacock; D. Limmathurotsakul	2013	unrelated data	Epidemiology, microbiology and mortality associated with community-acquired bacteremia in northeast Thailand: a multicenter surveillance study	PLoS One
	166	N. Djahmi; N. Messad; S. Nedjai; A. Moussaoui; D. Mazouz; J. L. Richard; A. Sotto; J. P. Lavigne	2013	unrelated data	Molecular epidemiology of Staphylococcus aureus strains isolated from inpatients with infected diabetic foot ulcers in an Algerian University Hospital	Clin Microbiol Infect
	167	N. G. Malysh; V. N. Golubnichaia; N. D. Chemich	2013	unrelated data	Biological properties of opportunistic microorganisms--agents of acute intestinal infections]	Mikrobiol Z
	168	N. G. Malysh; V. N. Golubnichaia; N. D. Chemich; S. I. Doan	2013	unrelated data	Assessment of persistent potential dominant pathogens of acute intestinal infections]	Georgian Med News
	169	N. Karumidze; I. Kusradze; S. Rigvava; M. Goderdzishvili; K. Rajakumar; Z. Alavidze	2013	unrelated data	Isolation and characterisation of lytic bacteriophages of klebsiella pneumoniae and klebsiella oxytoca	Current Microbiology
	170	S. K. Bouchillon; R. E. Badal; D. J. Hoban; S. P. Hawser	2013	unrelated data	Antimicrobial susceptibility of inpatient urinary tract isolates of gram-negative bacilli in the United States: results from the study for monitoring antimicrobial resistance trends (SMART) program: 2009-2011	Clin Ther
	171	T. H. Lin; S. H. Huang; C. C. Wu; H. H. Liu; T. R. Jinn; Y. Chen; C. T. Lin	2013	unrelated data	Inhibition of klebsiella pneumoniae growth and capsular polysaccharide biosynthesis by Fructus mume	Evidence-based Complementary and Alternative Medicine
	172	T. Yamamoto; T. Takano; T. Fusegawa; T. Shibuya; W. C. Hung; W. Higuchi; Y. Iwao; O. Khokhlova; I. Reva	2013	unrelated data	Electron microscopic structures, serum resistance, and plasmid restructuring of New Delhi metallo-β-lactamase-1 (NDM-1)-producing ST42 Klebsiella pneumoniae emerging in Japan	J Infect Chemother
	173	V. B. Srinivasan; A. Mondal; M. Venkataramaiah; N. K. Chauhan; G. Rajamohan	2013	unrelated data	Role of oxyRKP, a novel lysR-family transcriptional regulator, in antimicrobial resistance and virulence in Klebsiella pneumoniae	Microbiology (United Kingdom)
	174	V. Musiime; A. Cook; S. Bakeera-Kitaka; T. Vhembo; J. Lutakome; R. Keishanyu; A. J. Prendergast; S. Lubwama; V. Robertson; P. Hughes; K. Nathoo; P. Munderi; N. Klein; P. Musoke; D. M. Gibb	2013	unrelated data	Bacteremia, causative agents and antimicrobial susceptibility among HIV-1-infected children on antiretroviral therapy in Uganda and Zimbabwe	Pediatr Infect Dis J
	175	W. W. Chan; G. Peirano; D. J. Smyth; J. D. Pitout	2013	unrelated data	The characteristics of Klebsiella pneumoniae that produce KPC-2 imported from Greece	Diagn Microbiol Infect Dis
	176	Z. Baba Ahmed-Kazi Tani; D. Decré; N. Genel; Z. Boucherit-Otmani; G. Arlet; M. Drissi	2013	unrelated data	Molecular and epidemiological characterization of enterobacterial multidrug-resistant strains in Tlemcen Hospital (Algeria) (2008-2010)	Microb Drug Resist
	177	C. Chen; P. Bales; J. Greenfield; R. D. Heselpoth; D. C. Nelson; O. Herzberg	2014	unrelated data	Crystal structure of ORF210 from E. coli O157:H1 phage CBA120 (TSP1), a putative tailspike protein	PLoS ONE
	178	C. Motta; M. Salmeri; C. D. Anfuso; A. Amodeo; M. Scalia; M. A. Toscano; G. Giurdanella; M. Alberghina; G. Lupo	2014	unrelated data	Klebsiella pneumoniae induces an inflammatory response in an in vitro model of blood-retinal barrier	Infect Immun
	179	D. Kochiashvili; A. Khuskivadze; G. Kochiashvili; G. Koberidze; V. Kvakhajelidze	2014	unrelated data	Role of the bacterial vaccine Solco-Urovac® in treatment and prevention of recurrent urinary tract infections of bacterial origin	Georgian Med News
	180	D. Natarajan; R. Srinivasan; M. S. Shivakumar	2014	unrelated data	Phyllanthus wightianus Müll. Arg.: a potential source for natural antimicrobial agents	Biomed Res Int
	181	E. A. Weinstein; A. A. Ordonez; V. P. DeMarco; A. M. Murawski; S. Pokkali; E. M. MacDonald; M. Klunk; R. C. Mease; M. G. Pomper; S. K. Jain	2014	unrelated data	Imaging Enterobacteriaceae infection in vivo with 18F-fluorodeoxysorbitol positron emission tomography	Sci Transl Med
	182	E. Heinzelmann	2014	unrelated data	Preventing antibiotic resistance by switching off its activity	Chimia (Aarau)
	183	F. Bittar; M. B. Keita; J. C. Lagier; M. Peeters; E. Delaporte; D. Raoult	2014	unrelated data	Gorilla gorilla gorilla gut: a potential reservoir of pathogenic bacteria as revealed using culturomics and molecular tools	Sci Rep
	184	F. F. Tuon; M. H. Rigatto; C. K. Lopes; L. K. Kamei; J. L. Rocha; A. P. Zavascki	2014	unrelated data	Risk factors for acute kidney injury in patients treated with polymyxin B or colistin methanesulfonate sodium	Int J Antimicrob Agents
	185	G. M. Weinstock; S. J. Peacock	2014	unrelated data	Next-generation pathogen genomics	Genome Biol
	186	G. Starlander; H. Yin; P. Edquist; Å. Melhus	2014	unrelated data	Survival in the environment is a possible key factor for the expansion of Escherichia coli strains producing extended-spectrum β-lactamases	Apmis
	187	G. Wang; M. L. Hanke; B. Mishra; T. Lushnikova; C. E. Heim; V. Chittezham Thomas; K. W. Bayles; T. Kielian	2014	unrelated data	Transformation of human cathelicidin LL-37 into selective, stable, and potent antimicrobial compounds	ACS Chem Biol
	188	J. H. Baek; C. O. Kim; S. J. Jeong; N. S. Ku; S. H. Han; J. Y. Choi; D. Yong; Y. G. Song; K. Lee; J. M. Kim	2014	unrelated data	Clinical factors associated with acquisition of resistance to levofloxacin in Stenotrophomonas maltophilia	Yonsei Med J
	189	M. M. Mihai; A. M. Holban; C. Giurcă Neanu; L. G. Popa; M. Buzea; M. Filipov; V. Lazăr; M. C. Chifiriuc; M. I. Popa	2014	unrelated data	Identification and phenotypic characterization of the most frequent bacterial etiologies in chronic skin ulcers	Romanian Journal of Morphology and Embryology
	190	M. Maatallah; M. Vading; M. H. Kabir; A. Bakhrouf; M. Kalin; P. Nauclér; S. Brisse; C. G. Giske	2014	unrelated data	Klebsiella variicola is a frequent cause of bloodstream infection in the stockholm area, and associated with higher mortality compared to K. pneumoniae	PLoS One
	191	M. Mustafa; W. M. Chan; C. Lee; E. Harijanto; C. M. Loo; N. Van Kinh; N. D. Anh; J. Garcia	2014	unrelated data	A PROspective study on the Usage patterns of Doripenem in the Asia-Pacific region (PROUD study)	Int J Antimicrob Agents
	192	N. G. Malysh; V. N. Golubnichaia; N. D. Chemin; S. I. Doan	2014	unrelated data	The biological characteristics of dominated agents of acute enteric infections]	Klin Lab Diagn
	193	N. I. Gabriélian; L. I. Aref'eva; E. M. Gorskaia; T. C. Spirina; L. Romashkina; O. S. Darbeeva	2014	unrelated data	Study of sensitivity of microflora isolated from biosubstrates of surgical profile patients to bacteriophage]	Zh Mikrobiol Epidemiol Immunobiol
	194	N. Ramirez-Alejo; L. Blancas-Galicia; M. Yamazaki-Nakashimada; S. E. García-Rodríguez; F. Rivas-Larrauri; D. P. Paolo-Cienfuegos; A. Alcantara-Salinas; F. Espinosa-Rosales; L. Santos-Argumedo	2014	unrelated data	Molecular analysis for patients with IL-12 receptor β1 deficiency	Clinical Genetics
	195	R. A. Fodah; J. B. Scott; H.-H. Tam; P. Yan; T. L. Pfeffer; R. Bundschuh; J. M. Warawa	2014	unrelated data	Correlation of Klebsiella pneumoniae Comparative Genetic Analyses with Virulence Profiles in a Murine Respiratory Disease Model	Plos One
	196	S. Bansal; K. Harjai; S. Chhibber	2014	unrelated data	Depolymerase improves gentamicin efficacy during Klebsiella pneumoniae induced murine infection	BMC Infect Dis
	197	S. Jeyaseelan	2014	unrelated data	Neutrophil Function in Bacterial Pneumonia
	198	W. Li; N. Li; G. Sun; H. Wu	2014	unrelated data	Reply to Zhang et al	Clin Infect Dis
	199	Z. Eren; Y. Gurol; M. Sonmezoglu; H. S. Eren; G. Celik; G. Kantarci	2014	unrelated data	Saccharomyces cerevisiae fungemia in an elderly patient following probiotic treatment]	Mikrobiyol Bul
	200	A. A. Vakarina; L. V. Kataeva; N. F. Karpukhina	2015	unrelated data	RATIONAL ASPECTS OF BACTERIOPHAGES USE]	Zh Mikrobiol Epidemiol Immunobiol
	201	A. Chmielarczyk; M. Pobiega; J. Wójkowska-Mach; D. Romaniszyn; P. B. Heczko; M. Bulanda	2015	unrelated data	Bloodstream Infections due to Enterobacteriaceae Among Neonates in Poland--Molecular Analysis of the Isolates	Pol J Microbiol
	202	A. R. Brumbaugh; S. N. Smith; S. Subashchandrabose; S. D. Himpsl; T. H. Hazen; D. A. Rasko; H. L. Mobley	2015	unrelated data	Blocking yersiniabactin import attenuates extraintestinal pathogenic Escherichia coli in cystitis and pyelonephritis and represents a novel target to prevent urinary tract infection	Infect Immun
	203	C. Guo; X. Yang; Y. Wu; H. Yang; Y. Han; R. Yang; L. Hu; Y. Cui; D. Zhou	2015	unrelated data	MLST-based inference of genetic diversity and population structure of clinical Klebsiella pneumoniae, China	Scientific Reports
	204	C. H. Lee; L. H. Su; F. J. Chen; Y. F. Tang; C. C. Li; C. C. Chien; J. W. Liu	2015	unrelated data	Comparative effectiveness of flomoxef versus carbapenems in the treatment of bacteraemia due to extended-spectrum β-lactamase-producing Escherichia coli or Klebsiella pneumoniae with emphasis on minimum inhibitory concentration of flomoxef: a retrospective study	Int J Antimicrob Agents
	205	C. R. Hsu; Y. J. Pan; J. Y. Liu; C. T. Chen; T. L. Lin; J. T. Wang	2015	unrelated data	Klebsiella pneumoniae translocates across the intestinal epithelium via Rho GTPase- and phosphatidylinositol 3-kinase/Akt-dependent cell invasion	Infect Immun
	206	D. Ojdana; P. Sacha; D. Olszańska; P. Majewski; P. Wieczorek; J. Jaworowska; A. Sieńko; A. Jurczak; E. Tryniszewska	2015	unrelated data	First Report of Klebsiella pneumoniae-Carbapenemase-3-Producing Escherichia coli ST479 in Poland	Biomed Res Int
	207	D. T. Huynh; A. Y. Kim; I. H. Seol; S. Jung; M. C. Lim; J. A. Lee; M. R. Jo; S. J. Choi; B. Kim; J. Lee; W. Kim; Y. R. Kim	2015	unrelated data	Inactivation of the virulence factors from 2,3-butanediol-producing Klebsiella pneumoniae	Appl Microbiol Biotechnol
	208	E. A. Mann-Salinas; D. D. Joyner; C. H. Guymon; C. L. Ward; C. R. Rathbone; J. A. Jones; K. S. Akers	2015	unrelated data	Comparison of Decontamination Methods for Human Skin Grafts	J Burn Care Res
	209	E. M. Shehab El-Din; M. M. El-Sokkary; M. R. Bassiouny; R. Hassan	2015	unrelated data	Epidemiology of Neonatal Sepsis and Implicated Pathogens: A Study from Egypt	Biomed Res Int
	210	F. Arena; L. H. De Angelis; F. Pieralli; V. Di Pilato; T. Giani; F. Torricelli; M. M. D'Andrea; G. M. Rossolini	2015	unrelated data	Draft genome sequence of the first hypermucoviscous Klebsiella quasipneumoniae subsp. quasipneumoniae isolate from a bloodstream infection	Genome Announcements
	211	F. Bouaziz; C. B. Helbert; M. B. Romdhane; M. Koubaa; F. Bhiri; F. Kallel; F. Chaari; D. Driss; L. Buon; S. E. Chaabouni	2015	unrelated data	Structural data and biological properties of almond gum oligosaccharide: application to beef meat preservation	Int J Biol Macromol
	212	G. S. Davis; K. Waits; L. Nordstrom; B. Weaver; M. Aziz; L. Gauld; H. Grande; R. Bigler; J. Horwinski; S. Porter; M. Stegger; J. R. Johnson; C. M. Liu; L. B. Price	2015	unrelated data	Intermingled Klebsiella pneumoniae Populations Between Retail Meats and Human Urinary Tract Infections	Clin Infect Dis
	213	H. Eriksson; B. Maciejewska; A. Latka; G. Majkowska-Skrobek; M. Hellstrand; O. Melefors; J.-T. Wang; A. M. Kropinski; Z. Drulis-Kawa; A. S. Nilsson	2015	unrelated data	A Suggested New Bacteriophage Genus, Kp34likevirus", within the Autographivirinae Subfamily of Podoviridae "	Viruses-Basel
	214	J. K. Lee; J. Lee; Y. S. Park; C. H. Lee; J. J. Yim; C. G. Yoo; Y. W. Kim; S. K. Han; S. M. Lee	2015	unrelated data	Clinical manifestations of pneumonia according to the causative organism in patients in the intensive care unit	Korean J Intern Med
	215	J. Shanthi; A. Senthil; V. Gopikrishnan; R. Balagurunathan	2015	unrelated data	Characterization of a potential β-lactamase inhibitory metabolite from a marine Streptomyces sp. PM49 active against multidrug-resistant pathogens	Appl Biochem Biotechnol
	216	K. D. Brizendine; S. S. Richter; E. D. Cober; D. van Duin	2015	unrelated data	Carbapenem-resistant Klebsiella pneumoniae urinary tract infection following solid organ transplantation	Antimicrob Agents Chemother
	217	K. L. Grant; E. D. Naber; W. A. Halteman	2015	unrelated data	Evaluating Utility Gloves as a Potential Reservoir for Pathogenic Bacteria	J Dent Hyg
	218	K. Takazawa; H. Otsuka; Y. Nakagawa; S. Inokuchi	2015	unrelated data	Clinical Features of Non-clostridial Gas Gangrene and Risk Factors for In-hospital Mortality	Tokai J Exp Clin Med
	219	M. A. Pinheiro; J. B. Ferraz; M. A. Junior; A. D. Moura; M. E. da Costa; F. J. Costa; V. F. Neto; R. M. Neto; R. A. Gama	2015	unrelated data	Use of maggot therapy for treating a diabetic foot ulcer colonized by multidrug resistant bacteria in Brazil	Indian J Med Res
	220	M. S. Nandini; K. Madhusadhan	2015	unrelated data	Prevalence and antibiotic susceptibility pattern of methicillin resistant Staphylococcus aureus in diabetic foot ulcer	Research Journal of Pharmaceutical, Biological and Chemical Sciences
	221	M. Zieliński; S. Dworniczak; A. Dworniczak; J. Kozielski	2015	unrelated data	Occurrence of alert pathogens in patients hospitalised in the department of lung diseases	Pneumonol Alergol Pol
	222	N. F. Crum-Cianflone; E. Sullivan; G. Ballon-Landa	2015	unrelated data	Fecal microbiota transplantation and successful resolution of multidrug-resistant-organism colonization	Journal of Clinical Microbiology
	223	S. A. Weller; M. G. M. Stokes; R. A. Lukaszewski	2015	unrelated data	Observations on the Inactivation Efficacy of a MALDI-TOF MS Chemical Extraction Method on Bacillus anthracis Vegetative Cells and Spores	Plos One
	224	S. Ahmed; M. Kawaguchiya; S. Ghosh; S. K. Paul; N. Urushibara; C. Mahmud; K. Nahar; M. A. Hossain; N. Kobayashi	2015	unrelated data	Drug resistance and molecular epidemiology of aerobic bacteria isolated from puerperal infections in Bangladesh	Microb Drug Resist
	225	S. B. Han; S. C. Lee; S. Y. Lee; D. C. Jeong; J. H. Kang	2015	unrelated data	Aminoglycoside therapy for childhood urinary tract infection due to extended-spectrum β-lactamase-producing Escherichia coli or Klebsiella pneumoniae	BMC Infect Dis
	226	S. Foresti; S. Di Bella; A. Rovelli; A. Sala; M. Verna; L. Bisi; C. Nisii; A. Gori	2015	unrelated data	Tigecycline Lock Therapy for Catheter-Related Bloodstream Infection Caused by KPC-Producing Klebsiella pneumoniae in Two Pediatric Hematological Patients	Antimicrob Agents Chemother
	227	S. Malvi; S. Appannanavar; B. Mohan; H. Kaur; N. Gautam; B. Bharti; Y. Kumar; N. Taneja	2015	unrelated data	Comparative analysis of virulence determinants, antibiotic susceptibility patterns and serogrouping of atypical enteropathogenic Escherichia coli versus typical enteropathogenic E. coli in India	J Med Microbiol
	228	T. A. Russo; R. Olson; U. MacDonald; J. Beanan; B. A. Davidson	2015	unrelated data	Aerobactin, but not yersiniabactin, salmochelin, or enterobactin, enables the growth/survival of hypervirulent (hypermucoviscous) Klebsiella pneumoniae ex vivo and in vivo	Infect Immun
	229	T. Hirama; H. Mogi; H. Egashira; E. Yamamoto; S. Kukisaki; K. Hagiwara; O. Takei	2015	unrelated data	A pressure-driven column-based technique for the efficient extraction of DNA from respiratory samples	Clin Chim Acta
	230	T. M. Gruber; S. Göttig; L. Mark; S. Christ; V. A. Kempf; T. A. Wichelhaus; A. Hamprecht	2015	unrelated data	Pathogenicity of pan-drug-resistant Serratia marcescens harbouring blaNDM-1	J Antimicrob Chemother
	231	W. Li; R. Jin; P. Chen; G. Zhao; N. Li; H. Wu	2015	unrelated data	Clinical correlation between HBV infection and concomitant bacterial infections	Sci Rep
	232	W. Ouyang; X. Li; Q. Wan; Q. Ye	2015	unrelated data	The risk factors for mortality and septic shock in liver transplant recipients with ESKAPE bacteremia	Hepatogastroenterology
	233	Y. Huang; J. Li; D. Gu; Y. Fang; E. W. Chan; S. Chen; R. Zhang	2015	unrelated data	Rapid Detection of K1 Hypervirulent Klebsiella pneumoniae by MALDI-TOF MS	Frontiers in Microbiology
	234	A. C. Leão; P. R. Menezes; M. S. Oliveira; A. S. Levin	2016	unrelated data	Acinetobacter spp. are associated with a higher mortality in intensive care patients with bacteremia: a survival analysis	BMC Infect Dis
	235	A. Gomez-Simmonds; B. Nelson; D. P. Eiras; A. Loo; S. G. Jenkins; S. Whittier; D. P. Calfee; M. J. Satlin; C. J. Kubin; E. Y. Furuya	2016	unrelated data	Combination Regimens for Treatment of Carbapenem-Resistant Klebsiella pneumoniae Bloodstream Infections	Antimicrob Agents Chemother
	236	B. Jasani; S. Kannan; R. Nanavati; N. J. Gogtay; U. Thatte	2016	unrelated data	An audit of colistin use in neonatal sepsis from a tertiary care centre of a resource-limited country	Indian J Med Res
	237	C. Delcaru; I. Alexandru; P. Podgoreanu; V. C. Cristea; C. Bleotu; M. C. Chifiriuc; E. Bezirtzoglou; V. Lazar	2016	unrelated data	Antagonistic activities of some Bifidobacterium sp. strains isolated from resident infant gastrointestinal microbiota on Gram-negative enteric pathogens	Anaerobe
	238	C. Roger; S. C. Wallis; B. Louart; J. Y. Lefrant; J. Lipman; L. Muller; J. A. Roberts	2016	unrelated data	Comparison of equal doses of continuous venovenous haemofiltration and haemodiafiltration on ciprofloxacin population pharmacokinetics in critically ill patients	J Antimicrob Chemother
	239	D. X. Gu; Y. L. Huang; J. H. Ma; H. W. Zhou; Y. Fang; J. C. Cai; Y. Y. Hu; R. Zhang	2016	unrelated data	Detection of Colistin Resistance Gene mcr-1 in Hypervirulent Klebsiella pneumoniae and Escherichia coli Isolates from an Infant with Diarrhea in China	Antimicrob Agents Chemother
	240	E. Kumade; N. Furusyo; N. Takeshima; Y. Kishihara; F. Mitsumoto-Kaseida; Y. Etoh; M. Murata; J. Hayashi	2016	unrelated data	A case of lobar pneumonia and sepsis with death caused by invasive Klebsiella rhinoscleromatis infection	J Infect Chemother
	241	G. Majkowska-Skrobek; A. Łątka; R. Berisio; B. Maciejewska; F. Squeglia; M. Romano; R. Lavigne; C. Struve; Z. Drulis-Kawa	2016	unrelated data	Capsule-targeting depolymerase, derived from klebsiella KP36 phage, as a tool for the development of anti-virulent strategy	Viruses
	242	H. A. El-Mahallawy; S. S. Hassan; M. El-Wakil; M. M. Moneer	2016	unrelated data	Bacteremia due to ESKAPE pathogens: An emerging problem in cancer patients	J Egypt Natl Canc Inst
	243	J. A. Bielicki; P. T. Heath; M. Sharland	2016	unrelated data	Appropriate surveillance methodology for assessing childhood antibiotic resistance: where do we stand?	Future Microbiol
	244	J. A. Pienaar; A. Singh; T. G. Barnard	2016	unrelated data	The viable but non-culturable state in pathogenic Escherichia coli: A general review	African Journal of Laboratory Medicine
	245	J. B. Cprek; J. C. Gallagher	2016	unrelated data	Ertapenem-Containing Double-Carbapenem Therapy for Treatment of Infections Caused by Carbapenem-Resistant Klebsiella pneumoniae	Antimicrob Agents Chemother
	246	J. Haiko; L. E. Savolainen; R. Hilla; A. Pätäri-Sampo	2016	unrelated data	Identification of urinary tract pathogens after 3-hours urine culture by MALDI-TOF mass spectrometry	J Microbiol Methods
	247	J. R. Bowers; D. Lemmer; J. W. Sahl; T. Pearson; E. M. Driebe; B. Wojack; M. A. Saubolle; D. M. Engelthaler; P. Keim	2016	unrelated data	KlebSeq, a Diagnostic Tool for Surveillance, Detection, and Monitoring of Klebsiella pneumoniae	J Clin Microbiol
	248	J. Toubiana; S. Timsit; A. Ferroni; M. Grasseau; X. Nassif; O. Lortholary; J. R. Zahar; M. Chalumeau	2016	unrelated data	Community-Onset Extended-Spectrum β-Lactamase-Producing Enterobacteriaceae Invasive Infections in Children in a University Hospital in France	Medicine (Baltimore)
	249	L. A. Alvarez; L. Kovačič; J. Rodríguez; J. H. Gosemann; M. Kubica; G. G. Pircalabioru; F. Friedmacher; A. Cean; A. Ghişe; M. B. Sărăndan; P. Puri; S. Daff; E. Plettner; A. von Kriegsheim; B. Bourke; U. G. Knaus	2016	unrelated data	NADPH oxidase-derived H2O2 subverts pathogen signaling by oxidative phosphotyrosine conversion to PB-DOPA	Proc Natl Acad Sci U S A
	250	L. Fernández-García; L. Blasco; M. Lopez; G. Bou; R. García-Contreras; T. Wood; M. Tomas	2016	unrelated data	Toxin-Antitoxin Systems in Clinical Pathogens	Toxins (Basel)
	251	L. Mogna; F. Deidda; S. Nicola; A. Amoruso; M. Del Piano; G. Mogna	2016	unrelated data	In Vitro Inhibition of Klebsiella pneumoniae by Lactobacillus delbrueckii Subsp. delbrueckii LDD01 (DSM 22106): An Innovative Strategy to Possibly Counteract Such Infections in Humans?	J Clin Gastroenterol
	252	M. Nisar; S. A. Khan; M. Qayum; A. Khan; U. Farooq; H. Z. Jaafar; M. Zia-Ul-Haq; R. Ali	2016	unrelated data	Robust Synthesis of Ciprofloxacin-Capped Metallic Nanoparticles and Their Urease Inhibitory Assay	Molecules
	253	M. Straubinger; H. Blenk; K. G. Naber; F. M. Wagenlehner	2016	unrelated data	Urinary Concentrations and Antibacterial Activity of BAL30072, a Novel Siderophore Monosulfactam, against Uropathogens after Intravenous Administration in Healthy Subjects	Antimicrob Agents Chemother
	254	M. Titecat; X. Liang; C. J. Lee; A. Charlet; D. Hocquet; T. Lambert; J. M. Pagès; R. Courcol; F. Sebbane; E. J. Toone; P. Zhou; N. Lemaitre	2016	unrelated data	High susceptibility of MDR and XDR Gram-negative pathogens to biphenyl-diacetylene-based difluoromethyl-allo-threonyl-hydroxamate LpxC inhibitors	J Antimicrob Chemother
	255	M. Y. Huang; C. Y. Chen; J. H. Chien; K. H. Wu; Y. J. Chang; K. H. Wu; H. P. Wu	2016	unrelated data	Serum Procalcitonin and Procalcitonin Clearance as a Prognostic Biomarker in Patients with Severe Sepsis and Septic Shock	Biomed Res Int
	256	N. P. Marathe; S. S. Gaikwad; A. A. Vaishampayan; M. H. Rasane; Y. S. Shouche; W. N. Gade	2016	unrelated data	Mossambicus tilapia (Oreochromis mossambicus) collected from water bodies impacted by urban waste carries extended-spectrum beta-lactamases and integron-bearing gut bacteria	J Biosci
	257	N. T. Nguyen; R. R. Vafin; I. V. Rzhanov; A. I. Kolpakov; I. G. Gataullin; S. V. Tyulkin; M. N. Sinyagina; T. V. Grigoryeva; O. N. Ilinskaya	2016	unrelated data	MOLECULAR-GENETIC ANALYSIS OF MICROORGANISMS WITH INTRAEPITHELIAL INVASION ISOLATED FROM PATIENTS WITH COLORECTAL CANCER]	Mol Gen Mikrobiol Virusol
	258	O. Perovic; E. Britz; V. Chetty; A. Singh-Moodley	2016	unrelated data	Molecular detection of carbapenemase-producing genes in referral Enterobacteriaceae in South Africa: A short report	S Afr Med J
	259	P. Cescutti; G. De Benedetto; R. Rizzo	2016	unrelated data	Structural determination of the polysaccharide isolated from biofilms produced by a clinical strain of Klebsiella pneumoniae	Carbohydr Res
	260	R. Follador; E. Heinz; K. L. Wyres; M. J. Ellington; M. Kowarik; K. E. Holt; N. R. Thomson	2016	unrelated data	The diversity of Klebsiella pneumoniae surface polysaccharides	Microb Genom
	261	R. Fouda; M. S. Soliman; M. G. ElAnany; M. Abadeer; G. Soliman	2016	unrelated data	Prevalence and risk factors of MRSA, ESBL and MDR bacterial colonization upon admission to an Egyptian medical ICU	Journal of Infection in Developing Countries
	262	R. K. Shields; C. J. Clancy; E. G. Press; M. H. Nguyen	2016	unrelated data	Aminoglycosides for Treatment of Bacteremia Due to Carbapenem-Resistant Klebsiella pneumoniae	Antimicrob Agents Chemother
	263	R. Nakama; A. Shingaki; H. Miyazato; R. Higa; C. Nagamoto; K. Hamamoto; S. Ueda; T. Hachiman; Y. Touma; K. Miyagi; R. Kawahara; T. Toyosato; I. Hirai	2016	unrelated data	Current status of extended spectrum β-lactamase-producing Escherichia coli, Klebsiella pneumoniae and Proteus mirabilis in Okinawa prefecture, Japan	J Infect Chemother
	264	S. Breurec; C. Bouchiat; J. M. Sire; O. Moquet; R. Bercion; M. F. Cisse; P. Glaser; O. Ndiaye; S. Ka; H. Salord; A. Seck; H. S. Sy; R. Michel; B. Garin	2016	unrelated data	High third-generation cephalosporin resistant Enterobacteriaceae prevalence rate among neonatal infections in Dakar, Senegal	BMC Infect Dis
	265	S. Cai	2016	unrelated data	Innate Immunity in Pneumonic Sepsis
	266	T. A. Russo	2016	unrelated data	Development of a diagnostic test for hypervirulent Klebsiella pneumoniae
	267	T. L. Lin; Y. J. Pan; P. F. Hsieh; C. R. Hsu; M. C. Wu; J. T. Wang	2016	unrelated data	Imipenem represses CRISPR-Cas interference of DNA acquisition through H-NS stimulation in Klebsiella pneumoniae	Sci Rep
	268	T. Panduwawala	2016	unrelated data	Natural Product Guided Antibacterial Drug Discovery : Tetramates as Core Scaffolds
	269	T. Peter	2016	unrelated data	Treatment of multi-drug-resistant Gram-negative bacterial infections using capsule depolymerases
	270	W. Moreira; J. J. Lim; S. Y. Yeo; P. M. Ramanujulu; B. W. Dymock; T. Dick	2016	unrelated data	Fragment-based whole cell screen delivers hits against M. tuberculosis and non-tuberculous mycobacteria	Frontiers in Microbiology
	271	Y. C. Cheng; C. H. Huang; W. R. Lin; P. L. Lu; K. Chang; J. J. Tsai; K. S. Bojang; C. Y. Lin; Y. H. Chen	2016	unrelated data	Clinical outcomes of septic patients with diabetic ketoacidosis between 2004 and 2013 in a tertiary hospital in Taiwan	J Microbiol Immunol Infect
	272	Y. M. Davies; M. P. Cunha; M. G. Oliveira; M. C. Oliveira; N. Philadelpho; D. C. Romero; L. Milanelo; M. B. Guimarães; A. J. Ferreira; A. M. Moreno; L. R. Sá; T. Knöbl	2016	unrelated data	Virulence and antimicrobial resistance of Klebsiella pneumoniae isolated from passerine and psittacine birds	Avian Pathol
	273		2016	unrelated data	Bacteriocins from environmental samples that kill clostridia
	274	A. A. Arias; C. M. Perez-Velez; J. C. Orrego; M. Moncada-Velez; J. L. Rojas; A. Wilches; A. Restrepo; M. Trujillo; C. Garcés; C. Arango-Ferreira; N. González; C. Oleaga-Quintas; D. Fernández; J. M. Isaza-Correa; D. E. Gongóra; D. Gonzalez-Loaiza; J. E. Sierra; J. L. Casanova; J. Bustamante; J. L. Franco	2017	unrelated data	Severe Enteropathy and Hypogammaglobulinemia Complicating Refractory Mycobacterium tuberculosis Complex Disseminated Disease in a Child with IL-12Rβ1 Deficiency	Journal of Clinical Immunology
	275	A. Forcina; R. Baldan; V. Marasco; P. Cichero; A. Bondanza; M. Noviello; S. Piemontese; C. Soliman; R. Greco; F. Lorentino; F. Giglio; C. Messina; M. Carrabba; M. Bernardi; J. Peccatori; M. Moro; A. Biancardi; P. Nizzero; P. Scarpellini; D. M. Cirillo; N. Mancini; C. Corti; M. Clementi; F. Ciceri	2017	unrelated data	Control of infectious mortality due to carbapenemase-producing Klebsiella pneumoniae in hematopoietic stem cell transplantation	Bone Marrow Transplant
	276	A. Frenkel; A. Borer; A. Roy-Shapira; E. Brotfain; L. Koyfman; L. Saidel-Odes; A. Adina; M. Klein	2017	unrelated data	Validation of a Cross-Infection Control Program in an Understaffed Intensive Care Unit	Isr Med Assoc J
	277	A. M. Clemente; G. Castronovo; A. Antonelli; M. M. D'Andrea; M. Tanturli; E. Perissi; S. Paccosi; A. Parenti; F. Cozzolino; G. M. Rossolini; M. G. Torcia	2017	unrelated data	Differential Th17 response induced by the two clades of the pandemic ST258 Klebsiella pneumoniae clonal lineages producing KPC-type carbapenemase	PLoS One
	278	A. P. Cardile; R. L. Woodbury; C. J. Sanchez, Jr.; S. C. Becerra; R. A. Garcia; K. Mende; J. C. Wenke; K. S. Akers	2017	unrelated data	Activity of Norspermidine on Bacterial Biofilms of Multidrug-Resistant Clinical Isolates Associated with Persistent Extremity Wound Infections	Adv Exp Med Biol
	279	A. Porse; H. Gumpert; J. Z. Kubicek-Sutherland; N. Karami; I. Adlerberth; A. E. Wold; D. I. Andersson; M. O. A. Sommer	2017	unrelated data	Genome dynamics of Escherichia coli during antibiotic treatment: Transfer, loss, and persistence of genetic elements in situ of the infant gut	Frontiers in Cellular and Infection Microbiology
	280	B. Arhoune; B. Oumokhtar; F. Hmami; A. Barguigua; M. Timinouni; S. El Fakir; F. Chami; A. Bouharrou	2017	unrelated data	Rectal carriage of extended-spectrum β-lactamase- and carbapenemase-producing Enterobacteriaceae among hospitalised neonates in a neonatal intensive care unit in Fez, Morocco	J Glob Antimicrob Resist
	281	B. Jose	2017	unrelated data	MICA: Host-directed therapeutics to combat bacterial infections
	282	C. Axente; M. Licker; R. Moldovan; E. Hogea; D. Muntean; F. Horhat; O. Bedreag; D. Sandesc; M. Papurica; D. Dugaesescu; M. Voicu; L. Baditoiu	2017	unrelated data	Antimicrobial consumption, costs and resistance patterns: a two year prospective study in a Romanian intensive care unit	BMC Infect Dis
	283	C. S. Henry; E. Rotman; W. W. Lathem; K. E. J. Tyo; A. R. Hauser; M. J. Mandel	2017	unrelated data	Generation and Validation of the iKp1289 Metabolic Model for Klebsiella pneumoniae KPPR1	Journal of Infectious Diseases
	284	D. Pletzer; S. C. Mansour; K. Wuerth; N. Rahanjam; R. E. W. Hancock	2017	unrelated data	New Mouse Model for Chronic Infections by Gram-Negative Bacteria Enabling the Study of Anti-Infective Efficacy and Host-Microbe Interactions	Mbio
	285	D. T. N. Huynh; A. Y. Kim; Y. R. Kim	2017	unrelated data	Identification of Pathogenic Factors in Klebsiella pneumoniae Using Impedimetric Sensor Equipped with Biomimetic Surfaces	Sensors (Basel)
	286	E. K. Anzai; J. C. de Souza Júnior; A. R. Peruchi; J. M. Fonseca; E. K. Gumpl; A. C. C. Pignatari; Z. M. B. Hirano; A. C. D. O. Silveira	2017	unrelated data	First case report of non-human primates (Alouatta clamitans) with the hypervirulent Klebsiella pneumoniae serotype K1 strain ST 23: A possible emerging wildlife pathogen	Journal of Medical Primatology
	287	E. Kalakouti; C. Simillis; G. Pellino; N. Mughal; O. Warren; S. Mills; E. Tan; C. Kontovounisios; P. P. Tekkis	2017	unrelated data	Characteristics of Surgical Site Infection Following Colorectal Surgery in a Tertiary Center: Extended-spectrum β-Lactamase-producing Bacteria Culprits in Disease	Wounds
	288	E. Temkin; J. Torre-Cisneros; B. Beovic; N. Benito; M. Giannella; R. Gilarranz; C. Jeremiah; B. Loeches; I. Machuca; M. J. Jiménez-Martín; J. A. Martínez; M. Mora-Rillo; E. Navas; M. Osthoff; J. C. Pozo; J. C. Ramos Ramos; M. Rodriguez; M. Sánchez-García; P. Viale; M. Wolff; Y. Carmeli	2017	unrelated data	Ceftazidime-Avibactam as Salvage Therapy for Infections Caused by Carbapenem-Resistant Organisms	Antimicrob Agents Chemother
	289	G. B. Gonçalves; J. P. R. Furlan; E. C. Vespero; M. Pelisson; E. G. Stehling; A. Pitondo-Silva	2017	unrelated data	Spread of multidrug-resistant high-risk Klebsiella pneumoniae clones in a tertiary hospital from southern Brazil	Infect Genet Evol
	290	H. Kanamori; C. M. Parobek; J. J. Juliano; D. van Duin; B. A. Cairns; D. J. Weber; W. A. Rutala	2017	unrelated data	A Prolonged Outbreak of KPC-3-Producing Enterobacter cloacae and Klebsiella pneumoniae Driven by Multiple Mechanisms of Resistance Transmission at a Large Academic Burn Center	Antimicrob Agents Chemother
	291	H. Kuş; U. Arslan; H. Türk Dağı; D. Fındık	2017	unrelated data	Investigation of various virulence factors of Klebsiella pneumoniae strains isolated from nosocomial infections]	Mikrobiyol Bul
	292	H. Wang; S. K. Drake; J. H. Youn; A. Z. Rosenberg; Y. Chen; M. Gucek; A. F. Suffredini; J. P. Dekker	2017	unrelated data	Peptide Markers for Rapid Detection of KPC Carbapenemase by LC-MS/MS	Sci Rep
	293	I. R. Lee; E. Sng; K. O. Lee; J. S. Molton; M. Chan; S. Kalimuddin; E. Izharuddin; D. C. Lye; S. Archuleta; Y. H. Gan	2017	unrelated data	Comparison of diabetic and non-diabetic human leukocytic responses to different capsule types of Klebsiella pneumoniae responsible for causing pyogenic liver abscess	Frontiers in Cellular and Infection Microbiology
	294	I. Stroo; S. Zeerleder; C. Ding; B. M. Luken; J. Roelofs; O. J. de Boer; J. C. M. Meijers; F. J. Castellino; C. van 't Veer; T. van der Poll	2017	unrelated data	Coagulation factor XI improves host defence during murine pneumonia-derived sepsis independent of factor XII activation	Thromb Haemost
	295	J. J. Mousa; R. C. Newsome; Y. Yang; C. Jobin; S. D. Bruner	2017	unrelated data	ClbM is a versatile, cation-promiscuous MATE transporter found in the colibactin biosynthetic gene cluster	Biochemical and Biophysical Research Communications
	296	K. Dietert; B. Gutbier; S. M. Wienhold; K. Reppe; X. Jiang; L. Yao; C. Chaput; J. Naujoks; M. Brack; A. Kupke; C. Peteranderl; S. Becker; C. von Lachner; N. Baal; H. Slevogt; A. C. Hocke; M. Witzenrath; B. Opitz; S. Herold; H. Hackstein; L. E. Sander; N. Suttorp; A. D. Gruber	2017	unrelated data	Spectrum of pathogen- and model-specific histopathologies in mouse models of acute pneumonia	PLoS One
	297	K. Kondratyeva; A. Wollman; G. Gerlitz; S. Navon-Venezia	2017	unrelated data	Adhesion and invasion to epithelial cells and motility of extended-spectrum β-lactamase-producing Escherichia coli reveal ST131 superiority: a comparative in vitro study of extraintestinal pathogenic E. coli lineages	J Med Microbiol
	298	L. T. van Hulsteijn; J. S. Mieog; M. H. Zwartbol; J. W. Merkus; C. van Nieuwkoop	2017	unrelated data	Appendicitis Presenting As Cellulitis of the Right Leg	J Emerg Med
	299	M. C. Lu; Y. T. Chen; M. K. Chiang; Y. C. Wang; P. Y. Hsiao; Y. J. Huang; C. T. Lin; C. C. Cheng; C. L. Liang; Y. C. Lai	2017	unrelated data	Colibactin contributes to the hypervirulence of pks+ K1 CC23 Klebsiella pneumoniae in mouse meningitis infections	Frontiers in Cellular and Infection Microbiology
	300	M. Pulaganti; A. Anuradha; C. S. Kumar	2017	unrelated data	Design, synthesis, and evaluation of pyrazolo-pyrazole derivatives on Methylisocitratelyase of Pseudomonas aeruginosa: in silico and in vitro study	Journal of Biomolecular Structure and Dynamics
	301	N. Riahifard; K. Tavakoli; J. Yamaki; K. Parang; R. Tiwari	2017	unrelated data	Synthesis and Evaluation of Antimicrobial Activity of R₄W₄K]-Levofloxacin and R₄W₄K]-Levofloxacin-Q Conjugates	Molecules
	302	P. D. Tamma; K. E. Goodman; A. D. Harris; T. Tekle; A. Roberts; A. Taiwo; P. J. Simner	2017	unrelated data	Comparing the Outcomes of Patients With Carbapenemase-Producing and Non-Carbapenemase-Producing Carbapenem-Resistant Enterobacteriaceae Bacteremia	Clin Infect Dis
	303	R. Babb; L. A. Pirofski	2017	unrelated data	Help is on the way: Monoclonal antibody therapy for multi-drug resistant bacteria	Virulence
	304	S. Ali; A. P. R. Wilson	2017	unrelated data	Effect of poly-hexamethylene biguanide hydrochloride (PHMB) treated non-sterile medical gloves upon the transmission of Streptococcus pyogenes, carbapenem-resistant E. coli, MRSA and Klebsiella pneumoniae from contact surfaces	BMC Infect Dis
	305	S. Chakma; T. Majumdar; N. G. B. Singh	2017	unrelated data	STUDY OF OPPORTUNISTIC PATHOGENS IN LOWER RESPIRATORY TRACT INFECTIONS AMONG SUBJECTS WITH ACQUIRED IMMUNE DEFICIENCY SYNDROME (AIDS) IN A TERTIARY CARE CENTRE OF TRIPURA	Journal of Evolution of Medical and Dental Sciences-Jemds
	306	S. Hammami; C. Dahdeh; K. Mamlouk; S. Ferjeni; E. Maamar; Z. Hamzaoui; M. Saidani; S. Ghedira; M. Houissa; A. Slim; I. Boutiba-Ben Boubaker	2017	unrelated data	Rectal Carriage of Extended-Spectrum Beta-Lactamase and Carbapenemase Producing Gram-Negative Bacilli in Intensive Care Units in Tunisia	Microb Drug Resist
	307	S. Paudel	2017	unrelated data	Role of Innate Immunity in Pneumonic Sepsis
	308	S. S. Grover; A. Doda; N. Gupta; I. Gandhoke; J. Batra; C. Hans; S. Khare	2017	unrelated data	New Delhi metallo-β-lactamase - type carbapenemases producing Escherichia coli isolates from hospitalized patients: A pilot study	Indian J Med Res
	309	V. Voloshyn; K. Tymchuk; L. Symochko; M. Kacaniova; M. Fedoriak	2017	unrelated data	SPIDERS AND OTHER ARTHROPODS OF CHERNIVTSI POULTRY FARM (UKRAINE) AND THE PRELIMINARY DATA ABOUT BACTERIA INHABITING THEIR EXTERNAL SURFACES	International Journal of Ecosystems and Ecology Science-Ijees
	310	Y. Chen; B. Song; X. Shan; Y. Qin; L. Wang; H. Wang; Z. Lu; L. Liu; D. Yin; X. Han; J. Zhao; S. Tian; F. Chen; X. Su; L. Huang; Q. Li; H. Grundmann; H. Zhang; L. Han	2017	unrelated data	Assessing antibiotic therapy effectiveness against the major bacterial pathogens in a hospital using an integrated index	Future Microbiol
	311	Y. Choe; J. Park; J. E. Yu; J. I. Oh; S. Kim; H. Y. Kang	2017	unrelated data	Edwardsiella piscicida lacking the cyclic AMP receptor protein (Crp) is avirulent and immunogenic in fish	Fish and Shellfish Immunology
	312	Z. Hashemizadeh; D. Kalantar-Neyestanaki; S. Mansouri	2017	unrelated data	Correlation between hlyA and cnf1 virulent genes with antibiotic resistance and non-ESBLs escherichia coli isolates collected from patient with urinary tract infections in Kerman, Iran	Archives of Pediatric Infectious Diseases
	313	A. A. J. Aljanaby; N. S. S. Tuwaij; H. J. B. Al-Khilkhali	2018	unrelated data	Antimicrobial susceptibility patterns of Klebsiella pneumoniae isolated from older smokers and non-smokers of inpatients in intensive care unit infected with chronic pneumonia in AL-Najaf hospital, Iraq	Journal of Pharmaceutical Sciences and Research
	314	A. Al-Beloushi; A. Elbehiry; E. Marzouk	2018	unrelated data	Mass spectrometry technology and qPCR for detection of Enterococcus faecalis in diabetic foot patients	Journal of Pure and Applied Microbiology
	315	A. Bianco; M. S. Capano; V. Mascaro; C. Pileggi; M. Pavia	2018	unrelated data	Prospective surveillance of healthcare-associated infections and patterns of antimicrobial resistance of pathogens in an Italian intensive care unit	Antimicrob Resist Infect Control
	316	A. C. Bogdan; M. D. Chua; J. A. Guttman	2018	unrelated data	Tau does not protect microtubules during Klebsiella pneumoniae infections	Faseb Journal
	317	A. Herrero-Fresno; I. C. Espinel; M. R. Spiegelhauer; P. R. Guerra; K. W. Andersen; J. E. Olsen	2018	unrelated data	The homolog of the gene bstA of the BTP1 phage from Salmonella enterica serovar Typhimurium ST313 is an antivirulence gene in Salmonella enterica serovar Dublin	Infection and Immunity
	318	A. J. Holloway; J. Yu; B. P. Arulanandam; S. M. Hoskinson; T. Eaves-Pyles	2018	unrelated data	Cystatins 9 and C as a Novel Immunotherapy Treatment That Protects against Multidrug-Resistant New Delhi Metallo-Beta-Lactamase-1-Producing Klebsiella pneumoniae	Antimicrob Agents Chemother
	319	A. Lupo; M. Haenni; J. Y. Madec	2018	unrelated data	Antimicrobial Resistance in Acinetobacter spp. and Pseudomonas spp	Microbiol Spectr
	320	A. Okoduwa; N. Ahmed; Y. Guo; M. R. Scipione; J. Papadopoulos; D. P. Eiras; Y. Dubrovskaya	2018	unrelated data	Nephrotoxicity Associated with Intravenous Polymyxin B Once- versus Twice-Daily Dosing Regimen	Antimicrob Agents Chemother
	321	C. Foschi; M. Salvo; L. Laghi; C. Zhu; S. Ambretti; A. Marangoni; M. C. Re	2018	unrelated data	Impact of meropenem on Klebsiella pneumoniae metabolism	PLoS One
	322	C. Nilton Erbet Lincopan Huenuman; Louise Teixeira	2018	unrelated data	Comparative genomic analysis of Klebsiella pneumoniae belonging to the endemic high-risk clonal complex CC258 (ST11, ST437, ST340, ST258) in the Human-Animal-Environment Interface in Brazil
	323	C. P. Stefan; A. T. Hall; T. D. Minogue	2018	unrelated data	Detection of 16S rRNA and KPC Genes from Complex Matrix Utilizing a Molecular Inversion Probe Assay for Next-Generation Sequencing	Sci Rep
	324	C.-H. Chiu; Y.-C. Wang; K.-M. Yeh; J.-C. Lin; L. K. Siu; F.-Y. Chang	2018	unrelated data	Influence of ethanol concentration in the phagocytic function of neutrophils against Klebsiella pneumoniae isolates in an experimental model	Journal of Microbiology Immunology and Infection
	325	D. C. Bailey; B. P. Buckley; M. V. Chernov; A. M. Gulick	2018	unrelated data	Development of a High-Throughput Biochemical Assay to Screen for Inhibitors of Aerobactin Synthetase IucA	Slas Discovery
	326	D. Lin; J. Fan; J. Wang; L. Liu; L. Xu; F. Li; J. Yang; B. Li	2018	unrelated data	The Fructose-Specific Phosphotransferase System of Klebsiella pneumoniae Is Regulated by Global Regulator CRP and Linked to Virulence and Growth	Infection and Immunity
	327	D. R. Samuelson	2018	unrelated data	Mechanisms by Which Alcohol-Induced Dysbiosis Impairs Host Defense Against Klebsiella Pneumoniae
	328	E. J. Joo; S. J. Kim; M. Baek; Y. Choi; J. Seo; J. S. Yeom; K. S. Ko	2018	unrelated data	Fecal Carriage of Antimicrobial-Resistant Enterobacteriaceae in Healthy Korean Adults	J Microbiol Biotechnol
	329	E. Martínez-Romero; N. Rodríguez-Medina; M. Beltrán-Rojel; J. Toribio-Jiménez; U. Garza-Ramos	2018	unrelated data	Klebsiella variicola and Klebsiella quasipneumoniae with capacity to adapt to clinical and plant settings	Salud Publica Mex
	330	F. B. Tamburini; T. M. Andermann; E. Tkachenko; F. Senchyna; N. Banaei; A. S. Bhatt	2018	unrelated data	Precision identification of diverse bloodstream pathogens in the gut microbiome	Nat Med
	331	F. Cheng; Z. Li; S. Lan; W. Liu; X. Li; Z. Zhou; Z. Song; J. Wu; M. Zhang; W. Shan	2018	unrelated data	Characterization of Klebsiella pneumoniae associated with cattle infections in southwest China using multi-locus sequence typing (MLST), antibiotic resistance and virulence-associated gene profile analysis	Brazilian Journal of Microbiology
	332	F. Comandatore; D. Sassera; S. C. Bayliss; E. Scaltriti; S. Gaiarsa; X. Cao; A. Gales; R. Saito; S. Pongolini; S. Brisse; E. Feil; C. Bandi	2018	unrelated data	Gene composition as a potential barrier to large recombinations in the bacterial pathogen Klebsiella pneumoniae	bioRxiv
	333	F. Jessop; B. Schwarz; E. Heitmann; R. Buntyn; T. Wehrly; C. M. Bosio	2018	unrelated data	Temporal manipulation of mitochondrial function by virulent Francisella tularensis to limit inflammation and control cell death	Infection and Immunity
	334	F. Pang; X. Q. Jia; Q. G. Zhao; Y. Zhang	2018	unrelated data	Factors associated to prevalence and treatment of carbapenem-resistant Enterobacteriaceae infections: a seven years retrospective study in three tertiary care hospitals	Ann Clin Microbiol Antimicrob
	335	F. Yu; J. Lv; S. Niu; H. Du; Y. W. Tang; R. A. Bonomo; B. N. Kreiswirth; L. Chen	2018	unrelated data	In vitro activity of ceftazidime-avibactam against carbapenem-resistant and hypervirulent klebsiella pneumoniae isolates	Antimicrobial Agents and Chemotherapy
	336	G. E. Vladimirovna; R. L. Vladimirovna; I. E. Innokentevna; N. U. Mikhailovna; S. M. Vladimirovna	2018	unrelated data	Detection of genetic determinants of pathogenicity of strains of klebsiella spp. isolated from the intestinal biotope of children with functional gastrointestinal disorders	Acta Biomedica Scientifica
	337	G. Krishnamoorthy; S. Kannan; M. Marudhamuthu	2018	unrelated data	Bioactive compound from Aspergillus terreusDMTMGK004 synergistically contributes towards potential anti-pathogenicity	Lett Appl Microbiol
	338	H. Li; D. Feng; Y. Cai; Y. Liu; M. Xu; X. Xiang; Z. Zhou; Q. Xia; M. J. Kaplan; X. Kong; B. Gao	2018	unrelated data	Hepatocytes and neutrophils cooperatively suppress bacterial infection by differentially regulating lipocalin-2 and neutrophil extracellular traps	Hepatology
	339	I. C. de Oliveira Santos; R. M. Albano; M. D. Asensi; A. P. D'Alincourt Carvalho-Assef	2018	unrelated data	Draft genome sequence of KPC-2-producing Pseudomonas aeruginosa recovered from a bloodstream infection sample in Brazil	J Glob Antimicrob Resist
	340	I. Kagan; S. Fridman; E. Shalom; S. Melnikov	2018	unrelated data	The effect of working in an infection isolation room on hospital nurses' job satisfaction	J Nurs Manag
	341	I. V. Iazareva; P. S. Starkova; V. A. Ageevets; M. O. Volkova; M. S. Lebedeva; A. S. Navatskaya; E. B. Myasnikova; G. V. Mitroshina; S. V. Sidorenko	2018	unrelated data	Assessment of the distribution of rectal carriage of virulence and carbapenemases genes in patients enrolled for planned hospitalization	Antibiotiki i Khimioterapiya
	342	J. Cohen Stuart; M. Leverstein-Van Hall; W. Kortmann; J. Verlind; F. Mulder; J. Scharringa; A. Fluit; M. Ekkelenkamp	2018	unrelated data	Ceftibuten plus amoxicillin-clavulanic acid for oral treatment of urinary tract infections with ESBL producing E. coli and K. pneumoniae: a retrospective observational case-series	Eur J Clin Microbiol Infect Dis
	343	J. Francisco; I. Aragão; T. Cardoso	2018	unrelated data	Risk factors for long-term mortality in patients admitted with severe infection	BMC Infect Dis
	344	J. M. Pogue; E. L. Heil; P. Lephart; J. K. Johnson; R. P. Mynatt; H. Salimnia; K. C. Claeys	2018	unrelated data	An Antibiotic Stewardship Program Blueprint for Optimizing Verigene BC-GN within an Institution: a Tale of Two Cities	Antimicrob Agents Chemother
	345	J. Messika; Y. Nahmani; P. Aouad; G. Berquier; D. Roux; M. Delahousse	2018	unrelated data	Renal abnormalities]	Rev Med Interne
	346	J. Park; H. K. Kang; M. C. Choi; J. D. Chae; B. K. Son; Y. P. Chong; C. H. Seo; Y. Park	2018	unrelated data	Antibacterial activity and mechanism of action of analogues derived from the antimicrobial peptide mBjAMP1 isolated from Branchiostoma japonicum	J Antimicrob Chemother
	347	J. Shen; J. Zhou; G.-Q. Chen; Z.-L. Xiu	2018	unrelated data	Efficient Genome Engineering of a Virulent Klebsiella Bacteriophage Using CRISPR-Cas9	Journal of Virology
	348	J. X. Zheng; Z. W. Lin; C. Chen; Z. Chen; F. J. Lin; Y. Wu; S. Y. Yang; X. Sun; W. M. Yao; D. Y. Li; Z. J. Yu; J. L. Jin; D. Qu; Q. W. Deng	2018	unrelated data	Biofilm Formation in Klebsiella pneumoniae Bacteremia Strains Was Found to be Associated with CC23 and the Presence of wcaG	Front Cell Infect Microbiol
	349	L. Poirel; Y. Larpin; J. Dobias; R. Stephan; J. W. Decousser; J. Y. Madec; P. Nordmann	2018	unrelated data	Rapid Polymyxin NP test for the detection of polymyxin resistance mediated by the mcr-1/mcr-2 genes	Diagn Microbiol Infect Dis
	350	M. Berger; P. Berger; E. Denamur; A. Mellmann; U. Dobrindt	2018	unrelated data	Core elements of the vegetative replication control of the Inc1 plasmid pO104_90 of Escherichia coli O104:H4 also regulate its transfer frequency	International Journal of Medical Microbiology
	351	M. HaileMariam; R. V. Eguez; H. Singh; S. Bekele; G. Ameni; R. Pieper; Y. Yu	2018	unrelated data	S-Trap, an Ultrafast Sample-Preparation Approach for Shotgun Proteomics	J Proteome Res
	352	M. J. Dorman; T. Feltwell; D. A. Goulding; J. Parkhill; F. L. Short	2018	unrelated data	The capsule regulatory network of klebsiella pneumoniae defined by density-traDISort	mBio
	353	N. Hegerle; M. Choi; J. Sinclair; M. N. Amin; M. Ollivault-Shiflett; B. Curtis; R. S. Laufer; S. Shridhar; J. Brammer; F. R. Toapanta; I. A. Holder; M. F. Pasetti; A. Lees; S. M. Tennant; A. S. Cross; R. Simon	2018	unrelated data	Development of a broad spectrum glycoconjugate vaccine to prevent wound and disseminated infections with Klebsiella pneumoniae and Pseudomonas aeruginosa	PLoS One
	354	N. K. Singh; J. M. Wood; F. Karouia; K. Venkateswaran	2018	unrelated data	Succession and persistence of microbial communities and antimicrobial resistance genes associated with International Space Station environmental surfaces	Microbiome
	355	Q. Maqbool; D. Kruszka; P. Kachlicki; G. Franklin	2018	unrelated data	RETRACTED: Organometallic Ag nanostructures prepared using Hypericum perforatum extract are highly effective against multidrug-resistant bacteria (Retracted article. See vol. 9, pg. 11459, 2019)	Rsc Advances
	356	R. A. Heitkamp; P. Li; K. Mende; S. T. Demons; D. R. Tribble; S. D. Tyner	2018	unrelated data	Association of Enterococcus spp. with Severe Combat Extremity Injury, Intensive Care, and Polymicrobial Wound Infection	Surg Infect (Larchmt)
	357	R. Dhakshinamoorthy; M. Bitzhenner; P. Cosson; T. Soldati; M. Leippe	2018	unrelated data	The Saposin-Like Protein ApID Displays Pore-Forming Activity and Participates in Defense Against Bacterial Infection During a Multicellular Stage of Dictyostelium discoideum	Frontiers in Cellular and Infection Microbiology
	358	R. F. Potter; W. Lainhart; J. Twentyman; M. A. Wallace; B. Wang; C. A. Burnham; D. A. Rosen; G. Dantas	2018	unrelated data	Population Structure, Antibiotic Resistance, and Uropathogenicity of Klebsiella variicola	mBio
	359	S. A. Da Silveira; A. Perez	2018	unrelated data	CAL02 Liposomes and Other Antitoxins: A New Generation of Anti-Infectives	Clinical Pulmonary Medicine
	360	S. Albu; S. Voidazan; D. Bilca; M. Badiu; A. Truţă; M. Ciorea; A. Ichim; D. Luca; G. Moldovan	2018	unrelated data	Bacteriuria and asymptomatic infection in chronic patients with indwelling urinary catheter: The incidence of ESBL bacteria	Medicine (Baltimore)
	361	S. B. de Paula-Petroli; E. H. Campana; M. Bocchi; T. Bordinhão; R. C. Picão; S. F. Yamada-Ogatta; F. E. Carrara-Marroni	2018	unrelated data	Early detection of a hypervirulent KPC-2-producing Pseudomonas aeruginosa ST235 in Brazil	Journal of Global Antimicrobial Resistance
	362	S. H. Moon; E. Huang	2018	unrelated data	Lipopeptide Paenipeptin Analogues Potentiate Clarithromycin and Rifampin against Carbapenem-Resistant Pathogens	Antimicrob Agents Chemother
	363	S. Harad; Y. Doi	2018	unrelated data	Hypervirulent Klebsiella pneumoniae : a Call for Consensus Definition and International Collaboration	Journal of Clinical Microbiology
	364	S. Larcombe; M. L. Hutton; T. V. Riley; H. E. Abud; D. Lyras	2018	unrelated data	Diverse bacterial species contribute to antibiotic-associated diarrhoea and gastrointestinal damage	J Infect
	365	S. N. Gopalsamy; A. Sherman; M. H. Woodworth; J. D. Lutgring; C. S. Kraft	2018	unrelated data	Fecal Microbiota Transplant for Multidrug-Resistant Organism Decolonization Administered During Septic Shock	Infect Control Hosp Epidemiol
	366	S. Nepal; F. Bonn; S. Grasso; T. Stobernack; A. de Jong; K. Zhou; R. Wedema; S. Rosema; D. Becher; A. Otto; J. W. Rossen; J. M. van Dijl; E. Bathoorn	2018	unrelated data	An ancient family of mobile genomic islands introducing cephalosporinase and carbapenemase genes in Enterobacteriaceae	Virulence
	367	S. T. Heng; S. L. Chen; J. G. X. Wong; D. C. Lye; T. M. Ng	2018	unrelated data	No association between resistance mutations, empiric antibiotic, and mortality in ceftriaxone-resistant Escherichia coli and Klebsiella pneumoniae bacteremia	Sci Rep
	368	S. Zhang; G. Yang; Q. Ye; Q. Wu; J. Zhang; Y. Huang	2018	unrelated data	Phenotypic and Genotypic Characterization of Klebsiella pneumoniae Isolated From Retail Foods in China	Frontiers in Microbiology
	369	T. Bachiri; S. Bakour; R. Lalaoui; N. Belkebla; M. Allouache; J. M. Rolain; A. Touati	2018	unrelated data	Occurrence of Carbapenemase-Producing Enterobacteriaceae Isolates in the Wildlife: First Report of OXA-48 in Wild Boars in Algeria	Microb Drug Resist
	370	T. Sato; K. Harada; M. Usui; Y. Tsuyuki; T. Shiraishi; Y. Tamura; S. I. Yokota	2018	unrelated data	Tigecycline Susceptibility of Klebsiella pneumoniae Complex and Escherichia coli Isolates from Companion Animals: The Prevalence of Tigecycline-Nonsusceptible K. pneumoniae Complex, Including Internationally Expanding Human Pathogenic Lineages	Microb Drug Resist
	371	V. Decraene; H. T. T. Phan; R. George; D. H. Wyllie; O. Akinremi; Z. Aiken; P. Cleary; A. Dodgson; L. Pankhurst; D. W. Crook; C. Lenney; A. S. Walker; N. Woodford; R. Sebra; F. Fath-Ordoubadi; A. J. Mathers; A. C. Seale; M. Guiver; A. McEwan; V. Watts; W. Welfare; N. Stoesser; J. Cawthorne	2018	unrelated data	A Large, Refractory Nosocomial Outbreak of Klebsiella pneumoniae Carbapenemase-Producing Escherichia coli Demonstrates Carbapenemase Gene Outbreaks Involving Sink Sites Require Novel Approaches to Infection Control	Antimicrob Agents Chemother
	372	V. Nordberg; K. Jonsson; C. G. Giske; A. Iversen; O. Aspevall; B. Jonsson; A. Camporeale; M. Norman; L. Navér	2018	unrelated data	Neonatal intestinal colonization with extended-spectrum β-lactamase-producing Enterobacteriaceae-a 5-year follow-up study	Clin Microbiol Infect
	373	V. Pereira; P. Abraham; S. Nallapeta; A. Shetty	2018	unrelated data	Gastric bacterial Flora in patients Harbouring Helicobacter pylori with or without chronic dyspepsia: analysis with matrix-assisted laser desorption ionization time-of-flight mass spectroscopy	BMC Gastroenterol
	374	W. Li; X. Zhang; Y. Yang; Q. Yin; Y. Wang; Y. Li; C. Wang; S. M. Wong; Y. Wang; H. Goldfine; B. J. Akerley; H. Shen	2018	unrelated data	Recognition of conserved antigens by Th17 cells provides broad protection against pulmonary Haemophilus influenzae infection	Proceedings of the National Academy of Sciences of the United States of America
	375	X. Zhang; L. Wang; R. Li; P. Hou; Y. Zhang; M. Fang; B. Hu	2018	unrelated data	Presence and characterization of Klebsiella pneumoniae from the intestinal tract of diarrhoea patients	Letters in Applied Microbiology
	376	Y. C. Su; F. Jalalvand; J. Thegerström; K. Riesbeck	2018	unrelated data	The interplay between immune response and bacterial infection in COPD: Focus Upon non-typeable Haemophilus influenzae	Frontiers in Immunology
	377	Y. Guo; Y. Zhai; Z. Zhang; D. Li; Z. Wang; J. Li; Z. He; S. Hu; Y. Kang; Z. Gao	2018	unrelated data	Complete genomic analysis of a kingdom-crossing Klebsiella variicola isolate	Frontiers in Microbiology
	378	Y. Lu; Y. Feng; A. McNally; Z. Zong	2018	unrelated data	Occurrence of colistin-resistant hypervirulent Klebsiella variicola	Journal of Antimicrobial Chemotherapy
	379	Y. Wang; S. Wang; W. Chen; L. Song; Y. Zhang; Z. Shen; F. Yu; M. Li; Q. Ji	2018	unrelated data	CRISPR-Cas9 and CRISPR-Assisted Cytidine Deaminase Enable Precise and Efficient Genome Editing in Klebsiella pneumoniae	Applied and Environmental Microbiology
	380	Z. Chang; H. Wang; B. Li; Z. Liu; J. Zheng	2018	unrelated data	Metabolic Characterization of Peripheral Host Responses to Drainage-Resistant Klebsiella pneumoniae Liver Abscesses by Serum 1H-NMR Spectroscopy	Front Cell Infect Microbiol
	381		2018	unrelated data	Correction to: Emergence of the third-generation cephalosporin-resistant hypervirulent Klebsiella pneumoniae due to the acquisition of a self-transferable blaDHA-1-carrying plasmid by an ST23 strain (Virulence, (2018), 9, 1, (838-844), 10.1080/21505594.2018.1456229)	Virulence
	382	A. Fajardo-Lubián; N. L. Ben Zakour; A. Agyekum; Q. Qi; J. R. Iredell	2019	unrelated data	Host adaptation and convergent evolution increases antibiotic resistance without loss of virulence in a major human pathogen	PLoS Pathog
	383	A. Hamprecht; J. Sommer; M. Willmann; C. Brender; Y. Stelzer; F. F. Krause; T. Tsvetkov; F. Wild; S. Riedel-Christ; J. Kutschenreuter; C. Imirzalioglu; A. Gonzaga; U. Nübel; S. Göttig	2019	unrelated data	Pathogenicity of Clinical OXA-48 Isolates and Impact of the OXA-48 IncL Plasmid on Virulence and Bacterial Fitness	Frontiers in Microbiology
	384	A. K. Singh; H. Mishra; Z. Firdaus; S. Yadav; P. Aditi; N. Nandy; K. Sharma; P. Bose; A. K. Pandey; B. S. Chauhan; K. Neogi; K. Vikram; A. Srivastava; A. G. Kar; P. Prakash	2019	unrelated data	MoS2-Modified Curcumin Nanostructures: The Novel Theranostic Hybrid Having Potent Antibacterial and Antibiofilm Activities against Multidrug-Resistant Hypervirulent Klebsiella pneumoniae	Chemical Research in Toxicology
	385	A. Mairi; A. Pantel; F. Ousalem; A. Sotto; A. Touati; J. P. Lavigne	2019	unrelated data	OXA-48-producing Enterobacterales in different ecological niches in Algeria: clonal expansion, plasmid characteristics and virulence traits	J Antimicrob Chemother
	386	A. S. Vedenkin; D. N. Vtyurina; E. A. Grigorieva; A. A. Litvin; M. G. Mikhaleva; T. N. Nikolaeva; A. V. Pronin; S. V. Stovbun	2019	unrelated data	Protective Properties of Lanthanum Nitrate against Pathogens with Various Morphological and Functional Properties	Bulletin of Experimental Biology and Medicine
	387	A. Torzewska; K. Bednarska; A. Różalski	2019	unrelated data	Influence of various uropathogens on crystallization of urine mineral components caused by Proteus mirabilis	Res Microbiol
	388	A. U. Amladi; B. Abirami; S. M. Devi; T. D. Sudarsanam; S. Kandasamy; N. Kekre; B. Veeraraghavan; R. D. Sahni	2019	unrelated data	Susceptibility profile, resistance mechanisms & efficacy ratios of fosfomycin, nitrofurantoin & colistin for carbapenem-resistant Enterobacteriaceae causing urinary tract infections	Indian J Med Res
	389	B. B. Xavier; G. Renzi; C. Lammens; A. Cherkaoui; H. Goossens; J. Schrenzel; S. Harbarth; S. Malhotra-Kumar	2019	unrelated data	Potential in vivo transfer of a bla CTX-M14 -harbouring plasmid established by combining long- and short-read sequencing	Journal of Microbiological Methods
	390	B. Fries	2019	unrelated data	Optimization of therapeutic mAbs to carbapenem resistant Klebsiella clone ST258
	391	B. Jose	2019	unrelated data	Klebsiella anti-immunology: exploiting proteins with a eukaryotic SEFIR domain
	392	C. Dias; M. Ribeiro; A. Correia-Branco; R. Domínguez-Perles; F. Martel; M. J. Saavedra; M. Simões	2019	unrelated data	Virulence, attachment and invasion of Caco-2 cells by multidrug-resistant bacteria isolated from wild animals	Microb Pathog
	393	C. N. Esoda; M. J. Kuehn	2019	unrelated data	Pseudomonas aeruginosa Leucine Aminopeptidase Influences Early Biofilm Composition and Structure via Vesicle-Associated Antibiofilm Activity	mBio
	394	C. Pacífico; M. Hilbert; D. Sofka; N. Dinhopl; I. J. Pap; C. Aspöck; J. A. Carriço; F. Hilbert	2019	unrelated data	Natural occurrence of Escherichia coli-infecting bacteriophages in clinical samples	Frontiers in Microbiology
	395	D. R. Samuelson	2019	unrelated data	Mechanisms by Which Alcohol-Induced Dysbiosis Impairs Host Defense Against Klebsiella Pneumoniae
	396	E. Gosselin	2019	unrelated data	RAPIDLY APPLICABLE, FLEXIBLE VACCINE TECHNOLOGIES FOR BACTERIAL PATHOGENS
	397	F. Castiglia; F. Zevolini; G. Riolo; J. Brunetti; A. De Lazzari; A. Moretto; G. Manetto; M. Fragai; J. Algotsson; J. Evenäs; L. Bracci; A. Pini; C. Falciani	2019	unrelated data	NMR Study of the Secondary Structure and Biopharmaceutical Formulation of an Active Branched Antimicrobial Peptide	Molecules
	398	F. D. Kurniawan; D. Alia; H. Priyanto; W. Mahdani; K. Hagiwara	2019	unrelated data	HIRA-TAN detects pathogens of pneumonia with a progressive course despite antibiotic treatment	Respir Investig
	399	F. Lúcio Fábio Caldas	2019	unrelated data	Study of the contribution of polyamine biosynthesis and transport pathways to the pathogenicity of Klebsiella pneumoniae
	400	F. P. Sellera; N. Lincopan	2019	unrelated data	Zooanthroponotic transmission of high-risk multidrug-resistant pathogens: A neglected public health issue	J Infect Public Health
	401	F. Pan; D. Tian; B. Wang; W. Zhao; H. Qin; T. Zhang; H. Zhang	2019	unrelated data	Fecal carriage and molecular epidemiology of carbapenem-resistant Enterobacteriaceae from outpatient children in Shanghai	BMC Infect Dis
	402	G. Grine; R. Lotte; D. Chirio; A. Chevalier; D. Raoult; M. Drancourt; R. Ruimy	2019	unrelated data	Co-culture of Methanobrevibacter smithii with enterobacteria during urinary infection	EBioMedicine
	403	G. Starlander	2019	unrelated data	Dissemination of multiresistant bacteria: their selection, transmission, virulence and resistance
	404	H. Barrios-Camacho; A. Aguilar-Vera; M. Beltran-Rojel; E. Aguilar-Vera; J. Duran-Bedolla; N. Rodriguez-Medina; L. Lozano-Aguirre; O. M. Perez-Carrascal; J. Rojas; U. Garza-Ramos	2019	unrelated data	Molecular epidemiology of Klebsiella variicola obtained from different sources	Sci Rep
	405	H. S. Awayid; B. R. Sahar; I. S. Jalil; K. T. Nouman	2019	unrelated data	Immunization against multi drug resistance uropathogenic E. coli isolate from urinary tract infection in pregnancy	Research Journal of Pharmacy and Technology
	406	H. Takoi; K. Fujita; H. Hyodo; M. Matsumoto; S. Otani; M. Gorai; Y. Mano; Y. Saito; M. Seike; N. Furuya; A. Gemma	2019	unrelated data	Acinetobacter baumannii can be transferred from contaminated nitrile examination gloves to polypropylene plastic surfaces	Am J Infect Control
	407	I. K. Sigmund; R. Windhager; F. Sevelda; K. Staats; S. E. Puchner; S. Stenicka; F. Thalhammer; J. Holinka	2019	unrelated data	Multiplex PCR Unyvero i60 ITI application improves detection of low-virulent microorganisms in periprosthetic joint infections	International Orthopaedics
	408	I. Zamani; M. Bouzari; G. Emtiazi; S. M. Ghasemi; H. I. Chang	2019	unrelated data	Molecular investigation of two novel bacteriophages of a facultative methylotroph, Raoultella ornithinolytica: first report of Raoultella phages	Arch Virol
	409	J. E. Wozniak; V. I. Band; A. B. Conley; L. Rishishwar; E. M. Burd; S. W. Satola; D. J. Hardy; R. Tsay; M. M. Farley; J. T. Jacob; G. Dumyati; I. K. Jordan; D. S. Weiss	2019	unrelated data	A Nationwide Screen of Carbapenem-Resistant Klebsiella pneumoniae Reveals an Isolate with Enhanced Virulence and Clinically Undetected Colistin Heteroresistance	Antimicrobial Agents and Chemotherapy
	410	J. J. van Aartsen; C. E. Moore; C. M. Parry; P. Turner; N. Phot; S. Mao; K. Suy; T. Davies; A. Giess; A. E. Sheppard; T. E. A. Peto; N. P. J. Day; D. W. Crook; A. S. Walker; N. Stoesser	2019	unrelated data	Epidemiology of paediatric gastrointestinal colonisation by extended spectrum cephalosporin-resistant Escherichia coli and Klebsiella pneumoniae isolates in north-west Cambodia	BMC Microbiol
	411	J. Kaduma; J. Seni; C. Chuma; R. Kirita; F. Mujuni; M. F. Mushi; F. van der Meer; S. E. Mshana	2019	unrelated data	Urinary Tract Infections and Preeclampsia among Pregnant Women Attending Two Hospitals in Mwanza City, Tanzania: A 1:2 Matched Case-Control Study	Biomed Res Int
	412	J. Marcon; S. Schubert; C. G. Stief; G. Magistro	2019	unrelated data	In vitro efficacy of phytotherapeutics suggested for prevention and therapy of urinary tract infections	Infection
	413	K. Akata; T. Muratani; K. Yatera; K. Naito; S. Noguchi; K. Yamasaki; T. Kawanami; T. Kido; H. Mukae	2019	unrelated data	Induction of plasmid-mediated AmpC β-lactamase DHA-1 by piperacillin/tazobactam and other β-lactams in Enterobacteriaceae	PLoS One
	414	K. Hazlett	2019	unrelated data	RAPIDLY APPLICABLE, FLEXIBLE VACCINE TECHNOLOGIES FOR BACTERIAL PATHOGENS
	415	L. C. A. de Araújo; A. F. da Purificação-Júnior; S. M. da Silva; A. C. S. Lopes; D. L. Veras; L. C. Alves; F. B. Dos Santos; T. H. Napoleão; M. T. Dos Santos Correia; M. V. da Silva; M. L. V. Oliva; M. B. M. de Oliveira	2019	unrelated data	In vitro evaluation of mercury (Hg(2+)) effects on biofilm formation by clinical and environmental isolates of Klebsiella pneumoniae	Ecotoxicol Environ Saf
	416	L. C. O'Keefe; P. Koelle; Z. McGee; L. S. Dewberry; C. Wright; J. E. Stallings; E. Gates; K. Chittur	2019	unrelated data	Innovations in Worksite Diagnosis of Urinary Tract Infections and the Occupational Health Nurse	Workplace Health Saf
	417	L. Cadot; H. Bruguière; E. Jumas-Bilak; M. N. Didelot; A. Masnou; G. de Barry; G. Cambonie; S. Parer; S. Romano-Bertrand	2019	unrelated data	Extended spectrum beta-lactamase-producing Klebsiella pneumoniae outbreak reveals incubators as pathogen reservoir in neonatal care center	Eur J Pediatr
	418	L. K. Logan; R. L. Medernach; T. N. Domitrovic; J. R. Rispens; A. M. Hujer; N. K. Qureshi; S. H. Marshall; D. C. Nguyen; S. D. Rudin; X. Zheng; S. Konda; R. A. Weinstein; R. A. Bonomo	2019	unrelated data	The Clinical and Molecular Epidemiology of CTX-M-9 Group Producing Enterobacteriaceae Infections in Children	Infectious Diseases and Therapy
	419	M. E. Wand; S. Jamshidi; L. J. Bock; K. M. Rahman; J. M. Sutton	2019	unrelated data	SmvA is an important efflux pump for cationic biocides in Klebsiella pneumoniae and other Enterobacteriaceae	Sci Rep
	420	M. F. Feldman; A. E. Mayer Bridwell; N. E. Scott; E. Vinogradov; S. R. McKee; S. M. Chavez; J. Twentyman; C. L. Stallings; D. A. Rosen; C. M. Harding	2019	unrelated data	A promising bioconjugate vaccine against hypervirulent Klebsiella pneumoniae	Proceedings of the National Academy of Sciences of the United States of America
	421	M. H. Al-Agamy; T. S. El-Mahdy; H. H. Radwan; L. Poirel	2019	unrelated data	Cooccurrence of NDM-1, ESBL, RmtC, AAC(6')-Ib, and QnrB in Clonally Related Klebsiella pneumoniae Isolates Together with Coexistence of CMY-4 and AAC(6')-Ib in Enterobacter cloacae Isolates from Saudi Arabia	Biomed Res Int
	422	M. H. F. Abdul Momin	2019	unrelated data	Antibiotic resistance in Gram-negative bacteria in Brunei Darussalam : molecular characterisation, epidemiology, surveillance and virulence
	423	M. J. Foysal; F. Momtaz; A. Q. M. Robiul Kawser; M. R. Chaklader; M. A. B. Siddik; B. Lamichhane; A. C. Y. Tay; M. M. Rahman; R. Fotedar	2019	unrelated data	Microbiome patterns reveal the transmission of pathogenic bacteria in hilsa fish (Tenualosa ilisha) marketed for human consumption in Bangladesh	J Appl Microbiol
	424	M. Khan; M. Ali; W. Shah; A. Shah; M. M. Yasinzai	2019	unrelated data	Curcumin-loaded self-emulsifying drug delivery system (cu-SEDDS): a promising approach for the control of primary pathogen and secondary bacterial infections in cutaneous leishmaniasis	Appl Microbiol Biotechnol
	425	M. L. Ferreira; B. F. Araújo; L. T. Cerdeira; C. Toshio; R. M. Ribas	2019	unrelated data	Genomic features of a clinical ESBL-producing and colistin-resistant hypermucoviscous K. quasipneumoniae subsp. similipneumoniae from Brazil	Braz J Infect Dis
	426	M. S. Ramirez; A. Iriarte; R. Reyes-Lamothe; D. J. Sherratt; M. E. Tolmasky	2019	unrelated data	Small Klebsiella pneumoniae Plasmids: Neglected Contributors to Antibiotic Resistance	Frontiers in Microbiology
	427	N. C. Parsley; P. W. Sadecki; C. J. Hartmann; L. M. Hicks	2019	unrelated data	Viola inconspicua" No More: An Analysis of Antibacterial Cyclotides"	Journal of Natural Products
	428	N. K. D. Ragupathi; Y. D. Bakthavatchalam; P. Mathur; A. K. Pragasam; K. Walia; V. C. Ohri; B. Veeraraghavan	2019	unrelated data	Plasmid profiles among some ESKAPE pathogens in a tertiary care centre in south India	Indian J Med Res
	429	N. Nakamoto; N. Sasaki; R. Aoki; K. Miyamoto; W. Suda; T. Teratani; T. Suzuki; Y. Koda; P. S. Chu; N. Taniki; A. Yamaguchi; M. Kanamori; N. Kamada; M. Hattori; H. Ashida; M. Sakamoto; K. Atarashi; S. Narushima; A. Yoshimura; K. Honda; T. Sato; T. Kanai	2019	unrelated data	Gut pathobionts underlie intestinal barrier dysfunction and liver T helper 17 cell immune response in primary sclerosing cholangitis	Nat Microbiol
	430	N. Rodrigues de Almeida; Y. Han; J. Perez; S. Kirkpatrick; Y. Wang; M. C. Sheridan	2019	unrelated data	Design, Synthesis, and Nanostructure-Dependent Antibacterial Activity of Cationic Peptide Amphiphiles	ACS Appl Mater Interfaces
	431	N. Rodríguez-Medina; H. Barrios-Camacho; J. Duran-Bedolla; U. Garza-Ramos	2019	unrelated data	Klebsiella variicola: an emerging pathogen in humans	Emerg Microbes Infect
	432	P. Ravichandiran; S. Sheet; D. Premnath; A. R. Kim; D. J. Yoo	2019	unrelated data	1,4-Naphthoquinone Analogues: Potent Antibacterial Agents and Mode of Action Evaluation	Molecules
	433	P. Shibu	2019	unrelated data	Investigations of Carbapenem-Resistant Klebsiella Species and Associated Clinical Considerations
	434	P. Szili; G. Draskovits; T. Revesz; F. Bogar; D. Balogh; T. Martinek; L. Daruka; R. Spohn; B. M. Vasarhelyi; M. Czikkely; B. Kintses; G. Grezal; G. Ferenc; C. Pal; A. Nyerges	2019	unrelated data	Rapid Evolution of Reduced Susceptibility against a Balanced Dual-Targeting Antibiotic through Stepping-Stone Mutations	Antimicrobial Agents and Chemotherapy
	435	Q. Bao; H. Zhou; X. Chen; Q. Yang; J. Zhou	2019	unrelated data	Characteristics and Influencing Factors of Pathogenic Bacteria in Lung Cancer Chemotherapy Combined with Nosocomial Pulmonary Infection]	Zhongguo Fei Ai Za Zhi
	436	Q. E. Yang; U. Tansawai; D. O. Andrey; S. Wang; Y. Wang; K. Sands; A. Kiddee; K. Assawatheptawee; N. Bunchu; B. Hassan; T. R. Walsh; P. R. Niumsup	2019	unrelated data	Environmental dissemination of mcr-1 positive Enterobacteriaceae by Chrysomya spp. (common blowfly): An increasing public health risk	Environment International
	437	Q. R. Zhang; H. Chen; B. Liu; M. Zhou	2019	unrelated data	Methicillin-resistant Staphylococcus aureus pneumonia in diabetics: a single-center, retrospective analysis	Chin Med J (Engl)
	438	R. Russo; I. Kolesnikova; T. Kim; S. Gupta; A. Pericleous; D. E. Kadouri; N. D. Connell	2019	unrelated data	Susceptibility of virulent yersinia pestis bacteria to predator bacteria in the lungs of mice	Microorganisms
	439	S. Chakravorty; Y. Shipelskiy; A. Kumar; A. Majumdar; T. Yang; B. L. Nairn; S. M. Newton; P. E. Klebba	2019	unrelated data	Universal fluorescent sensors of high-affinity iron transport, applied to ESKAPE pathogens	Journal of Biological Chemistry
	440	S. Gandra; K. K. Tseng; A. Arora; B. Bhowmik; M. L. Robinson; B. Panigrahi; R. Laxminarayan; E. Y. Klein	2019	unrelated data	The Mortality Burden of Multidrug-resistant Pathogens in India: A Retrospective, Observational Study	Clin Infect Dis
	441	S. Göttig; D. Frank; E. Mungo; A. Nolte; M. Hogardt; S. Besier; T. A. Wichelhaus	2019	unrelated data	Emergence of ceftazidime/avibactam resistance in KPC-3-producing Klebsiella pneumoniae in vivo	J Antimicrob Chemother
	442	S. H. Abdel-Rhman	2019	unrelated data	Role of Pseudomonas aeruginosa lipopolysaccharides in modulation of biofilm and virulence factors of Enterobacteriaceae	Annals of Microbiology
	443	S. J. Divakaran; J. S. Philip; P. Chereddy; S. R. C. Nori; A. J. Ganesh; J. John; S. Nelson-Sathi	2019	unrelated data	Insights into the Bacterial Profiles and Resistome Structures Following the Severe 2018 Flood in Kerala, South India	Microorganisms
	444	S. K. Yang; K. Yusoff; M. Ajat; W. Thomas; A. Abushelaibi; R. Akseer; S. E. Lim; K. S. Lai	2019	unrelated data	Disruption of KPC-producing Klebsiella pneumoniae membrane via induction of oxidative stress by cinnamon bark (Cinnamomum verum J. Presl) essential oil	PLoS One
	445	S. Tchatchouang; A. Nzouankeu; S. Kenmoe; L. Ngando; V. Penlap; M. C. Fonkoua; E. W. Pefura-Yone; R. Njouom	2019	unrelated data	Bacterial Aetiologies of Lower Respiratory Tract Infections among Adults in Yaoundé, Cameroon	Biomed Res Int
	446	T. N. Minh; T. D. Xuan; H. D. Tran; T. M. Van; Y. Andriana; T. D. Khanh; N. V. Quan; A. Ahmad	2019	unrelated data	Isolation and Purification of Bioactive Compounds from the Stem Bark of Jatropha podagrica	Molecules
	447	V. A. A. Barbosa; L. M. S. Lery	2019	unrelated data	Insights into Klebsiella pneumoniae type VI secretion system transcriptional regulation	BMC Genomics
	448	V. A. Araujo Barbosa; L. M. Santos Lery	2019	unrelated data	Insights into Klebsiella pneumoniae type VI secretion system transcriptional regulation	Bmc Genomics
	449	V. Cepas; Y. López; E. Muñoz; D. Rolo; C. Ardanuy; S. Martí; M. Xercavins; J. P. Horcajada; J. Bosch; S. M. Soto	2019	unrelated data	Relationship Between Biofilm Formation and Antimicrobial Resistance in Gram-Negative Bacteria	Microb Drug Resist
	450	X. Y. Gai; S. N. Bo; N. Shen; Q. T. Zhou; A. Y. Yin; W. Lu	2019	unrelated data	Pharmacokinetic-pharmacodynamic analysis of ciprofloxacin in elderly Chinese patients with lower respiratory tract infections caused by Gram-negative bacteria	Chin Med J (Engl)
	451	Y. He; Q. Qin; M. J. DiLegge; J. M. Vivanco	2019	unrelated data	Isolation of Klebsiella pneumoniae and Pseudomonas aeruginosa from entomopathogenic nematode-insect host relationship to examine bacterial pathogenicity on Trichoplusia ni	Microb Pathog
	452	Y. Jiang; J. Li; Y. Zhang; X. Hu; X. Zhang; X. Shang; S. Gong; R. Yu	2019	unrelated data	Clinical Situations of Bacteriology and Prognosis in Patients with Urosepsis	Biomed Res Int
	453	Y. Zhang; X. Sun; Y. Qian; H. Yi; K. Song; H. Zhu; F. Zonta; W. Chen; Q. Ji; S. Miersch; S. S. Sidhu; D. Wu	2019	unrelated data	A Potent Anti-SpuE Antibody Allosterically Inhibits Type III Secretion System and Attenuates Virulence of Pseudomonas Aeruginosa	J Mol Biol
	454	A. Amaretti; L. Righini; F. Candeliere; E. Musmeci; F. Bonvicini; G. A. Gentilomi; M. Rossi; S. Raimondi	2020	unrelated data	Antibiotic Resistance, Virulence Factors, Phenotyping, and Genotyping of Non-Escherichia coli Enterobacterales from the Gut Microbiota of Healthy Subjects	Int J Mol Sci
	455	A. Garcia-Fernandez; L. Villa; G. Bibbolino; A. Bressan; M. Trancassini; V. Pietropaolo; M. Venditti; G. Antonelli; A. Carattoli	2020	unrelated data	Novel Insights and Features of the NDM-5-Producing Escherichia coli Sequence Type 167 High-Risk Clone	mSphere
	456	A. Kose; M. Yalcinsoy; E. T. Samdanci; B. Barut; B. Otlu; S. Yilmaz; Y. Bayindir	2020	unrelated data	Cytomegalovirus associated severe pneumonia in three liver transplant recipients	J Infect Dev Ctries
	457	A. Mehmood; S. Naseer; A. Ali; H. Fatimah; S. Rehman; A. K. Kiani	2020	unrelated data	Identification of novel vaccine candidates against carbapenem resistant Klebsiella pneumoniae : A systematic reverse proteomic approach	Computational Biology and Chemistry
	458	A. Murei; W. B. Ayinde; M. W. Gitari; A. Samie	2020	unrelated data	Functionalization and antimicrobial evaluation of ampicillin, penicillin and vancomycin with Pyrenacantha grandiflora Baill and silver nanoparticles	Sci Rep
	459	A. T. Green; M. Moniruzzaman; C. J. Cooper; J. K. Walker; J. C. Smith; J. M. Parks; H. I. Zgurskaya	2020	unrelated data	Discovery of multidrug efflux pump inhibitors with a novel chemical scaffold	Biochim Biophys Acta Gen Subj
	460	A. Yamagata; A. Ito; Y. Nakanishi; T. Ishida	2020	unrelated data	Prognostic factors in nursing and healthcare-associated pneumonia	J Infect Chemother
	461	B. Ding; Z. Shen; X. Qin; Y. Yang; X. Xu; Q. Guo; F. Hu; M. Wang	2020	unrelated data	The Predominance of Strain Replacement Among Enterobacteriaceae Pairs With Emerging Carbapenem Resistance During Hospitalization	J Infect Dis
	462	B. Zheng; H. Xu; T. Lv; L. Guo; Y. Xiao; C. Huang; S. Zhang; Y. Chen; H. Han; P. Shen; Y. Xiao; L. Li	2020	unrelated data	Stool samples of acute diarrhea inpatients as a reservoir of ST11 hypervirulent KPC-2-producing Klebsiella pneumoniae	mSystems
	463	C. A. M. Aires; P. S. Pereira; C. M. Rocha-de-Souza; M. C. Silveira; A. P. D. Carvalho-Assef; M. D. Asensi	2020	unrelated data	Population Structure of KPC-2-Producing Klebsiella pneumoniae Isolated from Surveillance Rectal Swabs in Brazil	Microb Drug Resist
	464	C. Chuang; S. H. Chou; F. D. Wang; Y. H. Huang; T. H. Tsai; Y. T. Lin	2020	unrelated data	Fluoroquinolones as an alternative treatment for Klebsiella pneumoniae liver abscess and impact on hospital length of stay	International Journal of Antimicrobial Agents
	465	C. Venturini; B. Bowring; A. Fajardo-Lubian; C. Devine; J. Iredell	2020	unrelated data	Differential effects of antibiotic treatment with piperacillin/tazobactam or ceftriaxone on the murine gut microbiota	bioRxiv
	466	E. B. Lazareva; T. V. Chernenkaya; A. K. Shabanov; N. V. Yevdokimova; E. L. Zhilenkov; M. A. Godkov; S. S. Petrikov	2020	unrelated data	The role of moderate and virulent endogenous bacteriophages in the treatment of pyoinflammatory infections in intensive care unit patients	Russian Sklifosovsky Journal of Emergency Medical Care
	467	E. D. Kurt-Şükür; Z. B. Özçakar; Ö. Doğan; M. Öztürk; M. Karaman; N. Çakar; H. Güriz; F. Yalçınkaya	2020	unrelated data	The changing resistance patterns of bacterial uropathogens in children	Pediatr Int
	468	E. Snitkin	2020	unrelated data	Regional genomic epidemiology to identify drivers of resistance, transmission and infection with carbapenem-resistant Klebsiella pneumoniae
	469	E. Wang; C. Zhang; Y. Tang; T. Liang; Y. Deng; X. Li; H. Jiang; Q. Cheng	2020	unrelated data	Antibiotic susceptibility and prognostic analysis of Gram negative bacterial bloodstream infection in patients with acute leukemia	Zhong Nan Da Xue Xue Bao Yi Xue Ban
	470	E. Yang; J. Lee; H. Seo; H. Chung; S. H. Ra; H. Sung; M. N. Kim; J. Jung; M. J. Kim; S. H. Kim; S. O. Lee; S. H. Choi; J. H. Woo; Y. S. Kim; Y. P. Chong	2020	unrelated data	Clinical characteristics and outcomes of Staphylococcus aureus bacteremia from a biliary source	European Journal of Clinical Microbiology and Infectious Diseases
	471	F. C. Kuo; C. C. Chien; M. S. Lee; J. W. Wang; P. C. Lin; C. H. Lee	2020	unrelated data	Rapid diagnosis of periprosthetic joint infection from synovial fluid in blood culture bottles by direct matrix-assisted laser desorption ionization time-of-flight mass spectrometry	PLoS One
	472	I. J. Abbott; E. van Gorp; R. A. Wijma; J. Meletiadis; J. A. Roberts; J. W. Mouton; A. Y. Peleg	2020	unrelated data	Oral Fosfomycin Efficacy with Variable Urinary Exposures following Single and Multiple Doses against Enterobacterales: the Importance of Heteroresistance for Growth Outcome	Antimicrob Agents Chemother
	473	I. Y. Vasilyev; I. V. Nikolaeva; M. N. Siniagina; A. M. Kharchenko; G. S. Shaikhieva	2020	unrelated data	Multidrug-Resistant Hypervirulent Klebsiella pneumoniae Found Persisting Silently in Infant Gut Microbiota	International Journal of Microbiology
	474	J. C. Catalán-Nájera; H. Barrios-Camacho; J. Duran-Bedolla; A. Sagal-Prado; R. Hernández-Castro; J. García-Méndez; R. Morfín-Otero; M. D. R. Velázquez-Larios; V. Ortíz-Navarrete; L. Gutierrez-Xicotencatl; C. Alpuche-Aranda; J. Silva-Sánchez; U. Garza-Ramos	2020	unrelated data	Corrigendum to “Molecular characterization and pathogenicity determination of hypervirulent Klebsiella pneumoniae clinical isolates serotype K2 in Mexico” (Diagnostic Microbiology & Infectious Disease (2019) 94(3) (316–319), (S0732889318305996), (10.1016/j.diagmicrobio.2019.01.013))	Diagnostic Microbiology and Infectious Disease
	475	J. J. Ruiz-Hernández; A. Conde-Martel; M. Serrano-Fuentes; M. Hernández-Meneses; A. Merlán-Hermida; A. Rodríguez-Pérez; J. Marchena-Gómez	2020	unrelated data	Pyogenic liver abscesses due to Escherichia coli are still related to worse outcomes	Ir J Med Sci
	476	J. M. Guerra; N. C. C. D. A. Fernandes; A. L. M. dos Santos; J. de Souza Pereira Barrel; B. S. S. Petri; L. Milanelo; M. R. Tiba-Casas; A. M. Liserre; C. R. Gonçalves; C. T. Sacchi; J. L. Catão-Dias; C. H. Camargo	2020	unrelated data	Hypervirulent klebsiella pneumoniae as unexpected cause of fatal outbreak in captive marmosets, Brazil	Emerging Infectious Diseases
	477	J. Piatek; H. Krauss; A. Ciechelska-Rybarczyk; M. Bernatek; P. Wojtyla-Buciora; H. Sommermeyer	2020	unrelated data	In-Vitro Growth Inhibition of Bacterial Pathogens by Probiotics and a Synbiotic: Product Composition Matters	Int J Environ Res Public Health
	478	J. Ramos-Vivas; I. Chapartegui-González; M. Fernández-Martínez; C. González-Rico; J. Barrett; J. Fortún; R. Escudero; F. Marco; L. Linares; J. Nieto; M. Aranzamendi; P. Muñoz; M. Valerio; J. M. Aguado; F. Chaves; I. Gracia-Ahufinger; A. Paez-Vega; L. Martínez-Martínez; M. C. Fariñas	2020	unrelated data	Adherence to Human Colon Cells by Multidrug Resistant Enterobacterales Strains Isolated From Solid Organ Transplant Recipients With a Focus on Citrobacter freundii	Front Cell Infect Microbiol
	479	J. Sá-Pessoa; K. Przybyszewska; F. N. Vasconcelos; A. Dumigan; C. G. Frank; L. Hobley; J. A. Bengoechea	2020	unrelated data	Klebsiella pneumoniae Reduces SUMOylation To Limit Host Defense Responses	mBio
	480	J. W. Keith; Q. Dong; M. T. Sorbara; S. Becattini; J. K. Sia; M. Gjonbalaj; R. Seok; I. M. Leiner; E. R. Littmann; E. G. Pamer	2020	unrelated data	Impact of Antibiotic-Resistant Bacteria on Immune Activation and Clostridioides difficile Infection in the Mouse Intestine	Infection and Immunity
	481	J. Xu; Z. Yang	2020	unrelated data	Risk factors and pathogenic microorganism characteristics for pneumonia in convalescent patients with stroke: A retrospective study of 380 patients from a rehabilitation hospital	J Stroke Cerebrovasc Dis
	482	K. A. Alroy; L. C. Gwom; C. B. Ndongo; S. Kenmoe; G. Monamele; A. Clara; B. Whitaker; H. Manga; C. Y. Tayimetha; D. Tseuko; B. Etogo; O. Pasi; A. G. Etoundi; E. Seukap; R. Njouom; A. Balajee	2020	unrelated data	Strengthening timely detection and reporting of unusual respiratory events from health facilities in Yaoundé, Cameroon	Influenza Other Respir Viruses
	483	K. Gajurel	2020	unrelated data	Persistently positive severe acute respiratory syndrome coronavirus 2 (SARS-COV2) nasopharyngeal PCR in a kidney transplant recipient	Transpl Infect Dis
	484	K. Monroig; K. Ghosh; J. E. Marquez; C. Medrano; W. A. Marmor; P. McAuliffe; A. Ferrier; K. Kapadia; H. Rogoff; T. Huston; J. Ganz; S. Khan; A. Dagum; D. Bui	2020	unrelated data	Do Postoperative Prophylactic Antibiotics Reduce Highly Virulent Infections?: An Analysis of 660 Tissue Expander Breast Reconstructions	Ann Plast Surg
	485	K. Rao; A. Seekatz; C. Bassis; Y. Sun; E. Mantlo; M. A. Bachman	2020	unrelated data	Enterobacterales Infection after Intestinal Dominance in Hospitalized Patients	mSphere
	486	K. Řebíčková; T. Bajer; D. Šilha; M. Houdková; K. Ventura; P. Bajerová	2020	unrelated data	Chemical Composition and Determination of the Antibacterial Activity of Essential Oils in Liquid and Vapor Phases Extracted from Two Different Southeast Asian Herbs-Houttuynia cordata (Saururaceae) and Persicaria odorata (Polygonaceae)	Molecules
	487	L. A. Denkel; F. Maechler; F. Schwab; A. Kola; A. Weber; P. Gastmeier; F. Pfäfflin; S. Weber; G. Werner; Y. Pfeifer; M. Pietsch; R. Leistner	2020	unrelated data	Infections caused by extended-spectrum β-lactamase-producing Enterobacterales after rectal colonization with ESBL-producing Escherichia coli or Klebsiella pneumoniae	Clin Microbiol Infect
	488	L. Contreras-Castro; S. MartÍnez-GarcÍa; J. C. Cancino-Diaz; L. A. Maldonado; C. J. HernÁndez-Guerrero; S. F. MartÍnez-DÍaz; B. GonzÁlez-Acosta; E. T. Quintana	2020	unrelated data	Marine Sediment Recovered Salinispora sp. Inhibits the Growth of Emerging Bacterial Pathogens and other Multi-Drug-Resistant Bacteria	Pol J Microbiol
	489	L. D. H. Ta; J. C. Y. Chan; G. C. Yap; R. W. Purbojati; D. I. Drautz-Moses; Y. M. Koh; C. J. X. Tay; C. H. Huang; D. Y. Q. Kioh; J. Y. Woon; E. H. Tham; E. X. L. Loo; L. P. C. Shek; N. Karnani; A. Goh; H. P. S. Van Bever; O. H. Teoh; Y. H. Chan; C. Lay; J. Knol; F. Yap; K. H. Tan; Y. S. Chong; K. M. Godfrey; S. Kjelleberg; S. C. Schuster; E. C. Y. Chan; B. W. Lee	2020	unrelated data	A compromised developmental trajectory of the infant gut microbiome and metabolome in atopic eczema	Gut Microbes
	490	L. Lu; P. Li; T. Pan; X. Feng	2020	unrelated data	Pathogens Responsible for Early-Onset Sepsis in Suzhou, China	Jpn J Infect Dis
	491	L. Perlaza-Jiménez; Q. Wu; V. V. L. Torres; X. Zhang; J. Li; A. Rocker; T. Lithgow; T. Zhou; D. Vijaykrishna	2020	unrelated data	Forensic genomics of a novel klebsiella quasipneumoniae type from a neonatal intensive care unit in China reveals patterns of colonization, evolution and epidemiology	Microbial Genomics
	492	L.-T. Wang; H.-H. Wang; H.-C. Chiang; L.-Y. Huang; S.-K. Chiu; L. K. Siu; K.-J. Liu; M.-L. Yen; B. L. Yen	2020	unrelated data	Human Placental MSC-Secreted IL-1b Enhances Neutrophil Bactericidal Functions during Hypervirulent Klebsiella Infection	Cell Reports
	493	M. A. Pfaller; C. G. Carvalhaes; C. J. Smith; D. J. Diekema; M. Castanheira	2020	unrelated data	Bacterial and fungal pathogens isolated from patients with bloodstream infection: frequency of occurrence and antimicrobial susceptibility patterns from the SENTRY Antimicrobial Surveillance Program (2012-2017)	Diagn Microbiol Infect Dis
	494	M. C. JC; L. C. Antunes; R. B. Ferreira	2020	unrelated data	Global priority pathogens: virulence, antimicrobial resistance and prospective treatment options	Future Microbiol
	495	M. Falcone; M. Bassetti; G. Tiseo; C. Giordano; E. Nencini; A. Russo; E. Graziano; E. Tagliaferri; A. Leonildi; S. Barnini; A. Farcomeni; F. Menichetti	2020	unrelated data	Time to appropriate antibiotic therapy is a predictor of outcome in patients with bloodstream infection caused by KPC-producing Klebsiella pneumoniae	Crit Care
	496	M. Hao; X. Shi; J. Lv; S. Niu; S. Cheng; H. Du; F. Yu; Y. W. Tang; B. N. Kreiswirth; H. Zhang; L. Chen	2020	unrelated data	In vitro Activity of Apramycin Against Carbapenem-Resistant and Hypervirulent Klebsiella pneumoniae Isolates	Frontiers in Microbiology
	497	M. Honsbeek; A. T. A. Tjon; E. Stobberingh; J. de Steenwinkel; D. C. Melles; J. Lous; J. H. Richardus; H. Voeten	2020	unrelated data	Low antimicrobial resistance in general practice patients in Rotterdam, the city with the largest proportion of immigrants in the Netherlands	Eur J Clin Microbiol Infect Dis
	498	M. J. W. Chen; J. F. Hung; C. H. Chang; S. H. Lee; H. N. Shih; Y. H. Chang	2020	unrelated data	Periprosthetic knee infection reconstruction with a hinged prosthesis: Implant survival and risk factors for treatment failure	Knee
	499	M. Nagayama; T. Yano; K. Atarashi; T. Tanoue; M. Sekiya; Y. Kobayashi; H. Sakamoto; K. Miura; K. Sunada; T. Kawaguchi; S. Morita; K. Sugita; S. Narushima; N. Barnich; J. Isayama; Y. Kiridooshi; A. Shiota; W. Suda; M. Hattori; H. Yamamoto; K. Honda	2020	unrelated data	TH1 cell-inducing Escherichia coli strain identified from the small intestinal mucosa of patients with Crohn's disease	Gut Microbes
	500	M. Singh; P. Malaka De Silva; Y. Al-Saadi; J. Switala; P. C. Loewen; G. Hausner; W. Chen; I. Hernandez; S. Castillo-Ramirez; A. Kumar	2020	unrelated data	Characterization of extremely drug-resistant and hypervirulent acinetobacter baumannii ab030	Antibiotics
	501	N. Fei; A. Bruneau; X. Zhang; R. Wang; J. Wang; S. Rabot; P. Gérard; L. Zhao	2020	unrelated data	Endotoxin Producers Overgrowing in Human Gut Microbiota as the Causative Agents for Nonalcoholic Fatty Liver Disease	mBio
	502	N. G. de Oliveira Júnior; O. L. Franco	2020	unrelated data	Promising strategies for future treatment of Klebsiella pneumoniae biofilms	Future Microbiol
	503	N. G. Vasconcelos; J. Queiroz; K. E. D. Silva; P. C. P. Vasconcelos; J. Croda; S. Simionatto	2020	unrelated data	Synergistic effects of Cinnamomum cassia L. essential oil in combination with polymyxin B against carbapenemase-producing Klebsiella pneumoniae and Serratia marcescens	PLoS One
	504	N. K. K. Hindi; Z. H. Alsaadi; A. F. Abbas; A. G. M. Al-Saadi	2020	unrelated data	The emergence of multidrug-resistant and hypervirulent Clostridium difficile clinical isolates	Meta Gene
	505	N. Rodríguez-Medina; E. Martínez-Romero; M. A. De la Cruz; M. A. Ares; H. Valdovinos-Torres; J. Silva-Sánchez; L. Lozano-Aguirre; J. Martínez-Barnetche; V. Andrade; U. Garza-Ramos	2020	unrelated data	A Klebsiella variicola Plasmid Confers Hypermucoviscosity-Like Phenotype and Alters Capsule Production and Virulence	Frontiers in Microbiology
	506	N. S. Kuptsov; M. A. Kornienko; R. B. Gorodnichev; D. I. Danilov; M. V. Malakhova; N. Parfenova; G. I. Makarenko; E. A. Shitikov; E. N. Ilina	2020	unrelated data	EFFICACY OF COMMERCIAL BACTERIOPHAGE PRODUCTS AGAINST ESKAPE PATHOGENS	Bulletin of Russian State Medical University
	507	O. A. Idris Abdelmalik; E. Suleiman Abdel Moneim	2020	unrelated data	Screening of endophytic bacteria associated with legumes grown in gadarif state, sudan	Research Journal of Biotechnology
	508	O. Moshynets; S. Chernii; V. Chernii; M. Losytskyy; S. Karakhim; R. Czerwieniec; V. Pekhnyo; S. Yarmoluk; V. Kovalska	2020	unrelated data	Fluorescent β-ketoenole AmyGreen dye for visualization of amyloid components of bacterial biofilms	Methods Appl Fluoresc
	509	R. C. Chamon; J. Abel da Rocha; I. Araujo Martins; L. Lopes Pires; B. Macêdo de Almeida; N. Souza Leite; C. Rezende Vieira de Mendonça Souza; V. Zahner; R. Leite Ribeiro; T. Pavoni Gomes Chagas; I. Souto Martins	2020	unrelated data	KPC-2 producing Pseudomonas putida as an unexpected pathogen of catheter-associated bloodstream infection	J Infect Dev Ctries
	510	R. T. Davis; P. D. Brown	2020	unrelated data	spoT-mediated stringent response influences environmental and nutritional stress tolerance, biofilm formation and antimicrobial resistance in Klebsiella pneumoniae	Apmis
	511	R. Y. Huang; D. R. Herr; S. Moochhala	2020	unrelated data	Manipulation of Alcohol and Short-Chain Fatty Acids in the Metabolome of Commensal and Virulent Klebsiella pneumoniae by Linolenic Acid	Microorganisms
	512	S. A. G. Kaabi; H. K. Musafer; S. T. Hashim; Z. K. Raheem	2020	unrelated data	Novel phage cocktail for the treatment of bacteria causing chronic suppurative otitis media	Tropical Journal of Natural Product Research
	513	S. A. Gatea Kaabi; H. K. Musafer	2020	unrelated data	New Phage cocktail against infantile Sepsis bacteria	Microb Pathog
	514	S. Fu; Q. Yang; F. He; R. Lan; J. Hao; P. Ni; Y. Liu; R. Li	2020	unrelated data	National Safety Survey of Animal-use Commercial Probiotics and Their Spillover Effects From Farm to Humans: An Emerging Threat to Public Health	Clin Infect Dis
	515	S. H. Ali; N. I. Mohamed	2020	unrelated data	THE EFFECT OF TOBACCO ON HAEMOPHILUS INFLUENZAE IN SMOKERS WITH CHRONIC TONSILLITIS	Biochemical and Cellular Archives
	516	S. Hossain; B. C. J. De Silva; P. S. Dahanayake; G. J. Heo	2020	unrelated data	Phylogenetic relationships, virulence and antimicrobial resistance properties of Klebsiella sp. isolated from pet turtles in Korea	Lett Appl Microbiol
	517	S. Hosuru Subramanya; I. Bairy; N. Nayak; R. Amberpet; S. Padukone; Y. Metok; D. R. Bhatta; B. Sathian	2020	unrelated data	Detection and characterization of ESBL-producing Enterobacteriaceae from the gut of healthy chickens, Gallus gallus domesticus in rural Nepal: Dominance of CTX-M-15-non-ST131 Escherichia coli clones	PLoS One
	518	S. Khalatbari-Limaki; S. Hosseinzadeh; S. S. Shekarforoush; E. Berizi	2020	unrelated data	The morphological and biological characteristics of a virulent pi phage isolated from slaughterhouse sewage in Shiraz, Iran	Iranian Journal of Microbiology
	519	S. McCurdy; K. Keedy; L. Lawrence; A. Nenninger; A. Sheets; M. Quintas; S. Cammarata	2020	unrelated data	Efficacy of Delafloxacin versus Moxifloxacin against Bacterial Respiratory Pathogens in Adults with Community-Acquired Bacterial Pneumonia (CABP): Microbiology Results from the Delafloxacin Phase 3 CABP Trial	Antimicrob Agents Chemother
	520	S. Pont; N. Fraikin; Y. Caspar; L. Van Melderen; I. Attrée; F. Cretin	2020	unrelated data	Bacterial behavior in human blood reveals complement evaders with some persister-like features	PLoS Pathog
	521	S. Tunçer; S. Karaçam	2020	unrelated data	Cell-free supernatant of Streptococcus salivarius M18 impairs the pathogenic properties of Pseudomonas aeruginosa and Klebsiella pneumonia	Arch Microbiol
	522	T. A. Russo	2020	unrelated data	Identification of new or unrecognized virulence genes in hypervirulent Klebsiella pneumoniae and antivirulence genes in classical K. pneumoniae
	523	T. H. McConville; M. K. Annavajhala; M. J. Giddins; N. Macesic; C. M. Herrera; F. D. Rozenberg; G. L. Bhushan; D. Ahn; F. Mancia; M. S. Trent; A. C. Uhlemann	2020	unrelated data	CrrB Positively Regulates High-Level Polymyxin Resistance and Virulence in Klebsiella pneumoniae	Cell Rep
	524	T. Shanthini; N. Ramesh	2020	unrelated data	Phenotypic detection of hypermucoviscous phenotype in colistin-resistant Klebsiella oxytoca from Tamil Nadu	Research Journal of Biotechnology
	525	V. L. C. W. Miller	2020	unrelated data	Understanding hypermucoviscosity in Klebsiella
	526	X. Yang; L. Ye; E. W. C. Chan; R. Zhang; S. Chena	2020	unrelated data	Tracking recombination events that occur in conjugative virulence plasmid p15WZ-82_Vir during the transmission process	mSystems
	527	Y. Rosana; D. Ocviyanti; M. Halim; F. Y. Harlinda; R. Amran; W. Akbar; M. Billy; S. R. P. Akhmad	2020	unrelated data	Urinary Tract Infections among Indonesian Pregnant Women and Its Susceptibility Pattern	Infect Dis Obstet Gynecol
	528	Z. Yu; J. Tang; T. Khare; V. Kumar	2020	unrelated data	The alarming antimicrobial resistance in ESKAPEE pathogens: Can essential oils come to the rescue?	Fitoterapia
	529	Z. Zhang; D. Li; X. Shi; Y. Zhai; Y. Guo; Y. Zheng; L. Zhao; Y. He; Y. Chen; Z. Wang; J. Su; Y. Kang; Z. Gao	2020	unrelated data	Genomic characterization of an emerging Enterobacteriaceae species: the first case of co-infection with a typical pathogen in a human patient	BMC Genomics
	530	A. A. Baqer; Y. C. Wai; S. N. A. Adnan; N. S. Md Nor	2021	unrelated data	Morphology characterization of ten lytic bacteriophages from different family targeting Klebsiella pneumoniae	Malaysian Journal of Microscopy
	531	A. Asghar; Y. C. Tan; M. Zahoor; S. A. Zainal Abidin; Y. Y. Yow; E. Khan; C. Lahiri	2021	unrelated data	A scaffolded approach to unearth potential antibacterial components from epicarp of Malaysian Nephelium lappaceum L	Sci Rep
	532	A. Cuénod; D. Wüthrich; H. M. B. Seth-Smith; C. Ott; C. Gehringer; F. Foucault; R. Mouchet; A. Kassim; G. Revathi; D. R. Vogt; S. von Felten; S. Bassetti; S. Tschudin-Sutter; T. Hettich; G. Schlotterbeck; C. Homberger; C. Casanova; J. Moran-Gilad; O. Sagi; B. Rodríguez-Sánchez; F. Müller; M. Aerni; V. Gaia; H. van Dessel; G. A. Kampinga; C. Müller; C. Daubenberger; V. Pflüger; A. Egli	2021	unrelated data	Whole-genome sequence-informed MALDI-TOF MS diagnostics reveal importance of Klebsiella oxytoca group in invasive infections: a retrospective clinical study	Genome Med
	533	A. Karruli; F. Boccia; M. Gagliardi; F. Patauner; M. P. Ursi; P. Sommese; R. De Rosa; P. Murino; G. Ruocco; A. Corcione; R. Andini; R. Zampino; E. Durante-Mangoni	2021	unrelated data	Multidrug-Resistant Infections and Outcome of Critically Ill Patients with Coronavirus Disease 2019: A Single Center Experience	Microb Drug Resist
	534	A. Spadar; J. Perdigão; J. Phelan; J. Charleston; A. Modesto; R. Elias; P. F. de Sessions; M. L. Hibberd; S. Campino; A. Duarte; T. G. Clark	2021	unrelated data	Methylation analysis of Klebsiella pneumoniae from Portuguese hospitals	Sci Rep
	535	A. T. Hayakawa Ito de Sousa; M. T. dos Santos Costa; H. Makino; S. L. Candido; I. de Godoy Menezes; N. Lincopan; L. Nakazato; V. Dutra	2021	unrelated data	Multidrug-resistant mcr-1 gene-positive Klebsiella pneumoniae ST307 causing urinary tract infection in a cat	Brazilian Journal of Microbiology
	536	A. Y. Popova; E. B. Ezhlova; Y. V. Demina; O. E. Trotsenko; A. P. Bondarenko; T. A. Zaitseva; O. P. Kurganova; N. Y. Pshenichnaya; E. A. Bazykina; T. N. Karavyanskaya; Y. A. Natykan	2021	unrelated data	Factors associated with poor outcomes in pneumonia patients during the COVID-19 pandemics	Infektsionnye Bolezni
	537	A.-K. Krieger; D. Knappe; S. Oehlmann; L. Mayer; I. B. Eder; G. Koeller; R. Hoffmann; K. Rieckmann; C. G. Baums	2021	unrelated data	Proline-rich antimicrobial peptide Api137 is bactericidal in porcine blood infected ex vivo with a porcine or human Klebsiella pneumoniae strain	Journal of Global Antimicrobial Resistance
	538	B. Gorodnichev Roman; M. A. Kornienko; N. S. Kuptsov; M. V. Malakhova; D. A. Bespiatykh; V. A. Veselovsky; E. A. Shitikov; E. N. Ilina	2021	unrelated data	MOLECULAR GENETIC CHARACTERIZATION OF THREE NEW KLEBSIELLA PNEUMONIAE BACTERIOPHAGES SUITABLE FOR PHAGE THERAPY	Extreme Medicine
	539	B. Jose	2021	unrelated data	Characterization of Klebseilla pneumoniae T6SS nanoweapon and its role in the dissemination of antimicrobial genes and virulence factors
	540	B. Z. Pertics; A. Cox; A. Nyúl; N. Szamek; T. Kovács; G. Schneider	2021	unrelated data	Isolation and characterization of a novel lytic bacteriophage against the k2 capsule-expressing hypervirulent klebsiella pneumoniae strain 52145, and identification of its functional depolymerase	Microorganisms
	541	C. Montelongo Hernandez; C. Putonti; A. J. Wolfe	2021	unrelated data	Characterizing Plasmids in Bacteria Species Relevant to Urinary Health	Microbiol Spectr
	542	C. Núñez; A. Palavecino; I. A. González; P. Dreyse; C. E. Palavecino	2021	unrelated data	Effective photodynamic therapy with ir(Iii) for virulent clinical isolates of extended-spectrum beta-lactamase klebsiella pneumoniae	Pharmaceutics
	543	C. Venturini; B. Bowring; A. Fajardo-Lubian; C. Devine; J. Iredell	2021	unrelated data	Effects of Antibiotic Treatment with Piperacillin/Tazobactam versus Ceftriaxone on the Composition of the Murine Gut Microbiota	Antimicrobial Agents and Chemotherapy
	544	C. Yehouenou; B. Bogaerts; K. Vanneste; N. H. C. Roosens; S. C. J. De Keersmaecker; K. Marchal; D. Affolabi; R. Soleimani; H. Rodriguez-Villalobos; F. Van Bambeke; O. Dalleur; A. Simon	2021	unrelated data	First detection of a plasmid-encoded New-Delhi metallo-beta-lactamase-1 (NDM-1) producing Acinetobacter baumannii using whole genome sequencing, isolated in a clinical setting in Benin	Ann Clin Microbiol Antimicrob
	545	D. Blihar; P. Phuu; S. Kotelnikova; E. Johnson	2021	unrelated data	Bacteremic cholangitis due to Raoultella planticola complicating intrahepatic bile duct stricture 5 years post-laparoscopic cholecystectomy: a case report	J Med Case Rep
	546	D. Hu; Y. Li; P. Ren; D. Tian; W. Chen; P. Fu; W. Wang; X. Li; X. Jiang	2021	unrelated data	Molecular Epidemiology of Hypervirulent Carbapenemase-Producing Klebsiella pneumoniae	Front Cell Infect Microbiol
	547	E. M. Durán-Manuel; C. Cruz-Cruz; G. Ibáñez-Cervantes; J. C. Bravata-Alcantará; O. Sosa-Hernández; L. Delgado-Balbuena; G. León-García; I. A. Cortés-Ortíz; M. A. Cureño-Díaz; G. Castro-Escarpulli; J. M. Vélez-Reséndiz; J. M. Bello-López	2021	unrelated data	Clonal dispersion of Acinetobacter baumannii in an intensive care unit designed to patients COVID-19	J Infect Dev Ctries
	548	F. Bornier; E. Zas; D. Potheret; M. H. Laaberki; B. Coupat-Goutaland; X. Charpentier	2021	unrelated data	Environmental Free-Living Amoebae Can Predate on Diverse Antibiotic-Resistant Human Pathogens	Appl Environ Microbiol
	549	F. K. McDougall; K. L. Wyres; L. M. Judd; W. S. J. Boardman; K. E. Holt; M. L. Power	2021	unrelated data	Novel strains of Klebsiella africana and Klebsiella pneumoniae in Australian fruit bats (Pteropus poliocephalus)	Res Microbiol
	550	F. N. Zargaran; A. Akya; S. Rezaeian; K. Ghadiri; R. C. Lorestani; H. Madanchi; S. Safaei; M. Rostamian	2021	unrelated data	B Cell Epitopes of Four Fimbriae Antigens of Klebsiella pneumoniae : A Comprehensive In Silico Study for Vaccine Development	International Journal of Peptide Research and Therapeutics
	551	G. Arcari; G. Raponi; F. Sacco; G. Bibbolino; F. M. Di Lella; F. Alessandri; M. Coletti; M. Trancassini; A. Deales; F. Pugliese; G. Antonelli; A. Carattoli	2021	unrelated data	Klebsiella pneumoniae infections in COVID-19 patients: a 2-month retrospective analysis in an Italian hospital	Int J Antimicrob Agents
	552	G. Chimhini; I. D. Olaru; F. Fitzgerald; M. Chisenga; C. Ferreyra; N. Malou; J. Piton; S. Chimhuya; S. Yeung; S. De; H. A. Mujuru; K. Kranzer	2021	unrelated data	Evaluation of a Novel Culture System for Rapid Pathogen Identification and Detection of Cephalosporin Resistance in Neonatal Gram-negative Sepsis at a Tertiary Referral Unit in Harare, Zimbabwe	Pediatr Infect Dis J
	553	G. Majkowska-Skrobek; P. Markwitz; E. Sosnowska; C. Lood; R. Lavigne; Z. Drulis-Kawa	2021	unrelated data	The evolutionary trade-offs in phage-resistant Klebsiella pneumoniae entail cross-phage sensitization and loss of multidrug resistance	Environ Microbiol
	554	G. Ramachandran; G. N. Rajivgandhi; G. Chackaravarthi; C. C. Kanisha; M. Z. Siddiqi; N. S. Alharbi; S. Kadaikunnan; N. Manoharan	2021	unrelated data	Isolation and molecular identification of extended spectrum beta-lactamase producing bacteria from urinary tract infection	J Infect Public Health
	555	H. A. Ahmed; N. F. S. Awad; M. I. Abd El-Hamid; A. Shaker; R. E. Mohamed; I. Elsohaby	2021	unrelated data	Pet birds as potential reservoirs of virulent and antibiotic resistant zoonotic bacteria	Comparative Immunology Microbiology and Infectious Diseases
	556	H. Basher; A. Farhana; S. Alim; S. Khan	2021	unrelated data	Detection of catheter related blood stream infections in an ICU of a tertiary care center in Northern India	Indian Journal of Microbiology Research
	557	H. Tajdozian; H. Seo; S. Kim; M. A. Rahim; S. Lee; H. Y. Song	2021	unrelated data	Efficacy of Lactobacillus fermentum Isolated from the Vagina of a Healthy Woman against Carbapenem-Resistant Klebsiella Infections In Vivo	J Microbiol Biotechnol
	558	H. Yan; H. Liang	2021	unrelated data	Genetic Diversity of Siderophores in a Multi-Drug Resistant Klebsiella pneumoniae ST37 of Swine Origin	Huanan Ligong Daxue Xuebao/Journal of South China University of Technology (Natural Science)
	559	I. Qadri; S. Harakeh; A. D. Teklemariam; T. Al Amri; R. Al-Hindi	2021	unrelated data	Isolation and Identification of a Wastewater Siphoviridae Bacteriophage Targeting Multidrug-resistant Klebsiella pneumoniae	Jundishapur Journal of Microbiology
	560	I. Ramirez-Moral; B. L. Ferreira; A. F. de Vos; T. van der Poll	2021	unrelated data	Post-treatment with the PPAR-γ agonist pioglitazone inhibits inflammation and bacterial growth during Klebsiella pneumonia	Respiratory Research
	561	I. Sserwadda; G. Mboowa	2021	unrelated data	rMAP: the Rapid Microbial Analysis Pipeline for ESKAPE bacterial group whole-genome sequence data	Microb Genom
	562	J. Havlikova; R. C. May; I. B. Styles; H. J. Cooper	2021	unrelated data	Liquid Extraction Surface Analysis Mass Spectrometry of ESKAPE Pathogens	J Am Soc Mass Spectrom
	563	J. J. Wanford; R. G. Hames; D. Carreno; Z. Jasiunaite; W. Y. Chung; F. Arena; V. Di Pilato; K. Straatman; K. West; R. Farzand; M. Pizza; L. Martinez-Pomares; P. W. Andrew; E. R. Moxon; A. R. Dennison; G. M. Rossolini; M. R. Oggioni	2021	unrelated data	Interaction of Klebsiella pneumoniae with tissue macrophages in a mouse infection model and ex-vivo pig organ perfusions: an exploratory investigation	Lancet Microbe
	564	J. J. Wanford; R. G. Hames; D. Carreno; Z. Jasiunaite; W. Y. Chung; F. Arena; V. Di Pilato; K. Straatman; K. West; R. Farzand; M. Pizza; L. Martinez-Pomares; P. W. Andrew; E. R. Moxon; A. R. Dennison; G. M. Rossolini; M. R. Oggioni	2021	unrelated data	Interaction of Klebsiella pneumoniae with tissue macrophages in a mouse infection model and ex-vivo pig organ perfusions: an exploratory investigation	The Lancet Microbe
	565	J. Zhang; J. Zhao; J. Li; Y. Xia; J. Cao	2021	unrelated data	Outer membrane vesicles derived from hypervirulent Klebsiella pneumoniae stimulate the inflammatory response	Microbial Pathogenesis
	566	J.-T. Zou; H.-M. Jing; Y. Yuan; L.-H. Lei; Z.-F. Chen; Q. Gou; Q.-S. Xiong; X.-L. Zhang; Z. Zhao; X.-K. Zhang; H. Zeng; Q.-M. Zou; J.-Y. Zhang	2021	unrelated data	Pore-forming alpha-hemolysin efficiently improves the immunogenicity and protective efficacy of protein antigens	Plos Pathogens
	567	K. Deeyagahage; A. Ruzzini	2021	unrelated data	Cell-Penetrating Antimicrobial Peptides Derived from an Atypical Staphylococcal δ-Toxin	Microbiol Spectr
	568	K. Kondo; M. Kawano; M. Sugai	2021	unrelated data	Distribution of Antimicrobial Resistance and Virulence Genes within the Prophage-Associated Regions in Nosocomial Pathogens	mSphere
	569	K. L. Chew; S. Octavia; D. Lai; R. T. P. Lin; J. W. P. Teo	2021	unrelated data	Genomic Characterization of Klebsiella quasipneumoniae from Clinical Specimens in Singapore	Antimicrob Agents Chemother
	570	K. Sands; M. J. Carvalho; E. Portal; K. Thomson; C. Dyer; C. Akpulu; R. Andrews; A. Ferreira; D. Gillespie; T. Hender; K. Hood; J. Mathias; R. Milton; M. Nieto; K. Taiyari; G. J. Chan; D. Bekele; S. Solomon; S. Basu; P. Chattopadhyay; S. Mukherjee; K. Iregbu; F. Modibbo; S. Uwaezuoke; R. Zahra; H. Shirazi; A. Muhammad; J. B. Mazarati; A. Rucogoza; L. Gaju; S. Mehtar; A. N. H. Bulabula; A. Whitela…	2021	unrelated data	Characterization of antimicrobial-resistant Gram-negative bacteria that cause neonatal sepsis in seven low- and middle-income countries	Nat Microbiol
	571	L. A. Mike	2021	unrelated data	Functional Genetic Analysis of Klebsiella pneumoniae Hypervirulence
	572	L. A. Mike; A. J. Stark; V. S. Forsyth; J. Vornhagen; S. N. Smith; M. A. Bachman; H. L. T. Mobley	2021	unrelated data	A systematic analysis of hypermucoviscosity and capsule reveals distinct and overlapping genes that impact Klebsiella pneumoniae fitness	PLoS Pathog
	573	L. Joseph; T. Merciecca; C. Forestier; D. Balestrino; S. Miquel	2021	unrelated data	From klebsiella pneumoniae colonization to dissemination: An overview of studies implementing murine models	Microorganisms
	574	L. Y. Lin; T. Riccobene; D. Debabov	2021	unrelated data	Antimicrobial Activity of Ceftazidime-Avibactam Against Contemporary Pathogens From Urinary Tract Infections and Intra-abdominal Infections Collected From US Children During the 2016-2019 INFORM Surveillance Program	Pediatr Infect Dis J
	575	L.-T. Wang; S.-K. Chiu; W. Lee; L. K. Siu; K.-J. Liu; M.-L. Yen; B. L. Yen	2021	unrelated data	Protocol for human placental mesenchymal stem cell therapy in a murine model of intra-abdominal infection of hypervirulent Klebsiella	Star Protocols
	576	M. A. Zafar	2021	unrelated data	Biology of hypervirulent Klebsiella pneumoniae translocation from the gastrointestinal tract
	577	M. Bharathwaj; C. T. Webb; G. Vadlamani; C. J. Stubenrauch; T. Palmer; T. Lithgow	2021	unrelated data	The Carbapenemase BKC-1 from Klebsiella pneumoniae Is Adapted for Translocation by Both the Tat and Sec Translocons	mBio
	578	M. Brilhante; S. Gobeli Brawand; A. Endimiani; H. Rohrbach; S. Kittl; B. Willi; S. Schuller; V. Perreten	2021	unrelated data	Two high-risk clones of carbapenemase-producing Klebsiella pneumoniae that cause infections in pets and are present in the environment of a veterinary referral hospital	J Antimicrob Chemother
	579	M. Hernández-García; S. García-Fernández; M. García-Castillo; J. Melo-Cristino; M. F. Pinto; E. Gonçalves; V. Alves; E. Costa; E. Ramalheira; L. Sancho; J. Diogo; R. Ferreira; T. Silva; C. Chaves; L. Pássaro; L. Paixão; J. Romano; R. Cantón	2021	unrelated data	Confronting Ceftolozane-Tazobactam Susceptibility in Multidrug-Resistant Enterobacterales Isolates and Whole-Genome Sequencing Results (STEP Study)	Int J Antimicrob Agents
	580	M. Kaszowska; G. Majkowska-Skrobek; P. Markwitz; C. Lood; W. Jachymek; A. Maciejewska; J. Lukasiewicz; Z. Drulis-Kawa	2021	unrelated data	The Mutation in wbaP cps Gene Cluster Selected by Phage-Borne Depolymerase Abolishes Capsule Production and Diminishes the Virulence of Klebsiella pneumoniae	Int J Mol Sci
	581	M. Kim; J. Park; W. Park	2021	unrelated data	Genomic and phenotypic analyses of multidrug-resistant Acinetobacter baumannii NCCP 16007 isolated from a patient with a urinary tract infection	Virulence
	582	M. O. Bhutia; N. Thapa; J. P. Tamang	2021	unrelated data	Molecular Characterization of Bacteria, Detection of Enterotoxin Genes, and Screening of Antibiotic Susceptibility Patterns in Traditionally Processed Meat Products of Sikkim, India	Frontiers in Microbiology
	583	M. Osman; W. Manosuthi; J. Kaewkungwal; U. Silachamroon; C. Mansanguan; S. Kamolratanakul; P. Pitisuttithum	2021	unrelated data	Etiology, Clinical Course, and Outcomes of Pneumonia in the Elderly: A Retrospective and Prospective Cohort Study in Thailand	Am J Trop Med Hyg
	584	M. Shawky; W. B. Suleiman; A. A. Farrag	2021	unrelated data	Antibacterial Resistance Pattern in Clinical and Non-clinical Bacteria by Phenotypic and Genotypic Assessment	Journal of Pure and Applied Microbiology
	585	N. E. M. J. M. Freitag	2021	unrelated data	Deciphering the impact of sedative choice on the dynamics of Klebsiella pneumoniae lung infection
	586	N. Raffelsberger; M. A. K. Hetland; K. Svendsen; L. Småbrekke; I. H. Löhr; L. L. E. Andreassen; S. Brisse; K. E. Holt; A. Sundsfjord; Ø. Samuelsen; K. Gravningen	2021	unrelated data	Gastrointestinal carriage of Klebsiella pneumoniae in a general adult population: a cross-sectional study of risk factors and bacterial genomic diversity	Gut Microbes
	587	N. Rakovitsky; J. Lellouche; D. Ben David; S. Frenk; P. Elmalih; G. Weber; H. Kon; D. Schwartz; L. Wolfhart; E. Temkin; Y. Carmeli	2021	unrelated data	Increased Capsule Thickness and Hypermotility Are Traits of Carbapenem-Resistant Acinetobacter baumannii ST3 Strains Causing Fulminant Infection	Open Forum Infectious Diseases
	588	N. Wolff; M. Hendling; F. Schroeder; S. Schönthaler; A. F. Geiss; B. Bedenic; I. Barišić	2021	unrelated data	Full pathogen characterisation: species identification including the detection of virulence factors and antibiotic resistance genes via multiplex DNA-assays	Sci Rep
	589	P. J. Diebold; F. N. New; M. Hovan; M. J. Satlin; I. L. Brito	2021	unrelated data	Linking plasmid-based beta-lactamases to their bacterial hosts using single-cell fusion PCR	Elife
	590	P. Julian	2021	unrelated data	Untangling gene regulatory networks controlling host-pathogen interactions of the antimicrobial-resistant human pathogen Klebsiella pneumoniae
	591	P. Kumar; M. K. Meghvansi; D. V. Kamboj	2021	unrelated data	Phenotypic Characterization and Whole-Genome Analysis of a Novel Bacteriophage HCF1 Infecting Citrobacter amalonaticus and C. freundii	Frontiers in Microbiology
	592	Q. Lin; Y. Wang; J. Yu; S. Li; Y. Zhang; H. Wang; X. Lai; D. Liu; L. Mao; Y. Luo; G. Tang; Z. Chen; Z. Sun	2021	unrelated data	Bacterial characteristics of carbapenem-resistant Enterobacteriaceae (CRE) colonized strains and their correlation with subsequent infection	BMC Infect Dis
	593	R. B. Gorodnichev; N. V. Volozhantsev; V. M. Krasilnikova; I. N. Bodoev; M. A. Kornienko; N. S. Kuptsov; A. V. Popova; G. I. Makarenko; A. I. Manolov; P. V. Slukin; D. A. Bespiatykh; V. V. Verevkin; E. A. Denisenko; E. E. Kulikov; V. A. Veselovsky; M. V. Malakhova; I. A. Dyatlov; E. N. Ilina; E. A. Shitikov	2021	unrelated data	Novel Klebsiella pneumoniae K23-Specific Bacteriophages From Different Families: Similarity of Depolymerases and Their Therapeutic Potential	Frontiers in Microbiology
	594	R. K. Mahato; A. K. Mahanty; M. Kotakonda; S. Prasad; S. Bhattacharyya; B. Biswas	2021	unrelated data	A hydrated 2,3-diaminophenazinium chloride as a promising building block against SARS-CoV-2	Sci Rep
	595	R. Lee; S. M. Choi; S. J. Jo; S. Han; Y. J. Park; M. A. Choi; B. K. Kong	2021	unrelated data	A quasi-experimental study on stethoscopes contamination with multidrug-resistant bacteria: Its role as a vehicle of transmission	PLoS One
	596	R. Markovska; P. Stankova; T. Stoeva; D. Ivanova; D. Pencheva; R. Kaneva; L. Boyanova	2021	unrelated data	Fecal Carriage and Epidemiology of Extended-Spectrum Beta-Lactamase/Carbapenemases Producing Enterobacterales Isolates in Bulgarian Hospitals	Antibiotics-Basel
	597	R. Nakamura-Silva; L. M. D. Macedo; L. Cerdeira; M. Oliveira-Silva; Y. T. C. Silva-Sousa; A. Pitondo-Silva	2021	unrelated data	First report of hypermucoviscous Klebsiella variicola subsp. variicola causing primary endodontic infection	Clinical Microbiology and Infection
	598	R. Noschka; F. Gerbl; F. Löffler; J. Kubis; A. A. Rodríguez; D. Mayer; M. Grieshober; A. Holch; M. Raasholm; W. G. Forssmann; B. Spellerberg; S. Wiese; G. Weidinger; L. Ständker; S. Stenger	2021	unrelated data	Unbiased Identification of Angiogenin as an Endogenous Antimicrobial Protein With Activity Against Virulent Mycobacterium tuberculosis	Frontiers in Microbiology
	599	R. Rohilla; D. Raina; M. Singh; A. K. Pandita; S. Patwal	2021	unrelated data	Evaluation of sphingomonas paucimobilis as an emerging nosocomial pathogen in a teaching hospital in uttarakhand	Iranian Journal of Microbiology
	600	R. Zhang; M. M. Jones; D. Parker; R. E. Dornsife; N. Wymer; R. U. Onyenwoke; V. Sivaraman	2021	unrelated data	Acute vaping exacerbates microbial pneumonia due to calcium (Ca2+) dysregulation	PLoS One
	601	S. Argimón; S. David; A. Underwood; M. Abrudan; N. E. Wheeler; M. Kekre; K. Abudahab; C. A. Yeats; R. Goater; B. Taylor; H. Harste; D. Muddyman; E. J. Feil; S. Brisse; K. Holt; P. Donado-Godoy; K. L. Ravikumar; I. N. Okeke; C. Carlos; D. M. Aanensen	2021	unrelated data	Rapid Genomic Characterization and Global Surveillance of Klebsiella Using Pathogenwatch	Clin Infect Dis
	602	S. S. Jean; W. S. Lee; W. C. Ko; P. R. Hsueh	2021	unrelated data	In vitro susceptibility of ceftaroline against clinically important Gram-positive cocci, Haemophilus species and Klebsiella pneumoniae in Taiwan: Results from the Antimicrobial Testing Leadership and Surveillance (ATLAS) in 2012-2018	J Microbiol Immunol Infect
	603	S. Setiyaningsih; D. R. Agungpriyono; E. Handharyani	2021	unrelated data	Development of monospecific polyclonal antibodies against hypervirulent Klebsiella pneumoniae	Biodiversitas
	604	S. Yadav; A. K. Singh; A. K. Agrahari; A. K. Pandey; M. K. Gupta; D. Chakravortty; V. K. Tiwari; P. Prakash	2021	unrelated data	Galactose-Clicked Curcumin-Mediated Reversal of Meropenem Resistance among Klebsiella pneumoniae by Targeting Its Carbapenemases and the AcrAB-TolC Efflux System	Antibiotics-Basel
	605	T. A. Russo; U. MacDonald; S. Hassan; E. Camanzo; F. LeBreton; B. Corey; P. McGann	2021	unrelated data	An Assessment of Siderophore Production, Mucoviscosity, and Mouse Infection Models for Defining the Virulence Spectrum of Hypervirulent Klebsiella pneumoniae	Msphere
	606	T. B. Valiatti; F. F. Santos; P. H. S. Nunes; R. Cayô; A. C. Gales; T. A. T. Gomes	2021	unrelated data	Characterization of virulent Klebsiella variicola recovered from inpatients with intestinal and extraintestinal infections between 1987 and 1999	Diagnostic Microbiology and Infectious Disease
	607	V. Belvisi; C. Del Borgo; S. Vita; P. Redaelli; P. Dolce; D. Pacella; B. Kertusha; A. Carraro; R. Marocco; M. De Masi; C. Mastroianni; M. Lichtner	2021	unrelated data	Impact of SARS CoV-2 pandemic on carbapenemase-producing Klebsiella pneumoniae prevention and control programme: convergent or divergent action?	J Hosp Infect
	608	V. Soares; M. B. Marini; L. A. de Paula; P. S. Gabry; A. C. F. Amaral; C. A. Malafaia; I. C. R. Leal	2021	unrelated data	Umbelliferone esters with antibacterial activity produced by lipase-mediated biocatalytic pathway	Biotechnol Lett
	609	W. Qin; X. Brands; C. Van't Veer; F. d. V. A; J. C. Sirard; J. T. H. R. J; P. S. B; T. van der Poll	2021	unrelated data	Bronchial epithelial DNA methyltransferase 3b dampens pulmonary immune responses during Pseudomonas aeruginosa infection	PLoS Pathog
	610	Y. Cherrak; I. Filella-Merce; V. Schmidt; D. Byrne; V. Sgoluppi; R. Chaiaheloudjou; S. Betzi; X. Morelli; M. Nilges; R. Pellarin; E. Durand	2021	unrelated data	Inhibiting Type VI Secretion System Activity with a Biomimetic Peptide Designed To Target the Baseplate Wedge Complex	mBio
	611	Y. Hu; H. Zhou; J. Lu; Q. Sun; C. Liu; Y. Zeng; R. Zhang	2021	unrelated data	Evaluation of the IR Biotyper for Klebsiella pneumoniae typing and its potentials in hospital hygiene management	Microbial Biotechnology
	612	Y. Li; W. Wang; K. Chen; S. Ma; J. Wang	2021	unrelated data	RETRACTED: Influence of LncRNA NKILA on Bloodstream Infection of Hypervirulent Klebsiella pneumoniae and Its Ability to Induce Delayed Neutrophil Apoptosis (Retracted Article)	Evidence-Based Complementary and Alternative Medicine
	613	Y. Shi; Y. Peng; Y. Zhang; Y. Chen; C. Zhang; X. Luo; Y. Chen; Z. Yuan; J. Chen; Y. Gong	2021	unrelated data	Safety and Efficacy of a Phage, kpssk3, in an in vivo Model of Carbapenem-Resistant Hypermucoviscous Klebsiella pneumoniae Bacteremia	Frontiers in Microbiology
	614	Y. Yibin; C. Yuhua; L. Yongtao; S. Yi; A. Xiaohui	2021	unrelated data	Klebsiella pneumoniae: A pathogenic bacteria transmitted through Hirudo nipponia that may cause illness in humans	Transbound Emerg Dis
	615	Z. Q. Wang; Z. L. Guo; H. Feng; C. Fu; G. Y. Zhao; K. Ma; L. Zhu; G. Chen	2021	unrelated data	Treatment of Donor-derived Carbapenem-resistant Klebsiella pneumoniae Infection after Renal Transplantation with Tigecycline and Extended-infusion Meropenem	Curr Med Sci
	616	A. Fostervold; M. A. K. Hetland; R. Bakksjø; E. Bernhoff; K. E. Holt; Ø. Samuelsen; G. S. Simonsen; A. Sundsfjord; K. L. Wyres; I. H. Löhr	2022	unrelated data	A nationwide genomic study of clinical Klebsiella pneumoniae in Norway 2001-15: introduction and spread of ESBLs facilitated by clonal groups CG15 and CG307	J Antimicrob Chemother
	617	A. H. Al Fadhli; W. Y. Jamal; V. O. Rotimi	2022	unrelated data	Elucidating the virulence genes harboured by carbapenemase- and non-carbapenemase-producing carbapenem-resistant Klebsiella pneumoniae rectal isolates from patients admitted to intensive care units using whole-genome sequencing in Kuwait	Journal of Medical Microbiology
	618	A. H. El-Ashry; S. R. Hendawy; N. M. Mahmoud	2022	unrelated data	Prevalence of pks genotoxin among hospital-acquired Klebsiella pneumoniae	AIMS Microbiology
	619	A. Samir; K. A. Abdel-Moein; H. M. Zaher	2022	unrelated data	The Public Health Burden of Virulent Extended-Spectrum β-Lactamase-Producing Klebsiella pneumoniae Strains Isolated from Diseased Horses	Vector-Borne and Zoonotic Diseases
	620	A. Sukumaran; B. Ball; J. R. Krieger; J. Geddes-McAlister	2022	unrelated data	Cross-Kingdom Infection of Macrophages Reveals Pathogen- and Immune-Specific Global Reprogramming and Adaptation	mBio
	621	B. Aslam; M. Khurshid; M. Ahmad; Z. Baloch	2022	unrelated data	A Response to Article “Distribution of Mcr-1 Harboring Hypervirulent Klebsiella pneumoniae in Clinical Specimens and Lytic Activity of Bacteriophage KpnM Against Isolates” Response to Letter]	Infection and Drug Resistance
	622	B. Neumann; N. Lippmann; S. Wendt; T. Karlas; C. Lübbert; G. Werner; Y. Pfeifer; C. F. Schuster	2022	unrelated data	Recurrent bacteremia with a hypermucoviscous Escherichia coli isolated from a patient with perihilar cholangiocarcinoma: insights from a comprehensive genome-based analysis	Ann Clin Microbiol Antimicrob
	623	B. Wang; F. Pan; D. Han; W. Zhao; Y. Shi; Y. Sun; C. Wang; T. Zhang; H. Zhang	2022	unrelated data	Genetic Characteristics and Microbiological Profile of Hypermucoviscous Multidrug-Resistant Klebsiella variicola Coproducing IMP-4 and NDM-1 Carbapenemases	Microbiol Spectr
	624	B. Zhang; X. Xu; X. Song; Y. Wen; Z. Zhu; J. Lv; X. Xie; L. Chen; Y. W. Tang; H. Du	2022	unrelated data	Emerging and re-emerging KPC-producing hypervirulent Pseudomonas aeruginosa ST697 and ST463 between 2010 and 2021	Emerg Microbes Infect
	625	C. C. Chen; Y. Y. Liu; Y. C. Yang; C. Y. Hsu	2022	unrelated data	5NosoAE: a web server for nosocomial bacterial antibiogram investigation and epidemiology survey	Nucleic Acids Res
	626	C. Hofman	2022	unrelated data	Doctoral Dissertation Research - Humans as reservoirs: Historical microbiomes uncover hidden zoonotic pathways
	627	C. Liu; N. Dong; E. W. C. Chan; S. Chen; R. Zhang	2022	unrelated data	Molecular epidemiology of carbapenem-resistant Klebsiella pneumoniae in China, 2016-20	Lancet Infectious Diseases
	628	C. Weber; T. Schultze; S. Göttig; J. Kessel; A. Schröder; M. Tietgen; S. Besier; T. Burbach; S. Häussler; T. A. Wichelhaus; D. Hack; V. A. J. Kempf; M. Hogardt	2022	unrelated data	Antimicrobial Activity of Ceftolozane-Tazobactam, Ceftazidime-Avibactam, and Cefiderocol against Multidrug-Resistant Pseudomonas aeruginosa Recovered at a German University Hospital	Microbiology Spectrum
	629	D. Hu; W. Chen; Q. Zhang; M. Li; Z. Yang; Y. Wang; Y. Huang; G. Li; D. Tian; P. Fu; W. Wang; P. Ren; Q. Mu; L. Yu; X. Jiang	2022	unrelated data	Prevalence of Carbapenem-Resistant Hypervirulent Klebsiella pneumoniae and Hypervirulent Carbapenem-Resistant Klebsiella pneumoniae in China Determined via Mouse Lethality Tests	Frontiers in Cellular and Infection Microbiology
	630	E. Agbo; Z. Ye; Z. Tang; Y. Chen; T. Wang; Q. Fu	2022	unrelated data	Isolation and Analysis of the Biological Characteristics of a Novel Bacteriophage vB_SauP_P992 Against Staphylococcus aureus	Jundishapur Journal of Microbiology
	631	E. Eger; M. Domke; S. E. Heiden; M. Paditz; V. Balau; C. Huxdorff; D. Zimmermann; T. Homeier-Bachmann; K. Schaufler	2022	unrelated data	Highly Virulent and Multidrug-Resistant Escherichia coli Sequence Type 58 from a Sausage in Germany	Antibiotics
	632	E. Kamau; E. L. Ranson; A. T. Tsan; E. S. Bergmann-Leitner; O. B. Garner; S. Yang	2022	unrelated data	Clinical and genomic characterization of hypervirulent Klebsiella pneumoniae (hvKp) infections via passive surveillance in Southern California, 2020-2022	Frontiers in Microbiology
	633	E. R. Green; J. N. Fakhoury; A. J. Monteith; H. Pi; D. P. Giedroc; E. P. Skaar	2022	unrelated data	Bacterial hydrophilins promote pathogen desiccation tolerance	Cell Host and Microbe
	634	F. H. Omer; N. S. K. Al-Khafaji; F. T. Al-Alaq; H. O. M. Al-Dahmoshi; M. Memariani; M. Saki	2022	unrelated data	Synergistic effects of silybin and curcumin on virulence and carbapenemase genes expression in multidrug resistant Klebsiella oxytoca	BMC Research Notes
	635	F. S. Aljohani; N. Rezki; M. R. Aouad; M. Hagar; B. A. Bakr; M. M. Shaaban; B. H. Elwakil	2022	unrelated data	Novel 1,2,3‐Triazole‐sulphadiazine‐ZnO Hybrids as Potent Antimicrobial Agents against Carbapenem Resistant Bacteria	Antibiotics
	636	H. Dela; B. Egyir; A. O. Majekodunmi; E. Behene; C. Yeboah; D. Ackah; R. N. A. Bongo; B. Bonfoh; J. Zinsstag; L. Bimi; K. K. Addo	2022	unrelated data	Diarrhoeagenic E. coli occurrence and antimicrobial resistance of Extended Spectrum Beta-Lactamases isolated from diarrhoea patients attending health facilities in Accra, Ghana	PLoS One
	637	H. Huang; T. Wang; J. Zhu; S. Liu; H. Du	2022	unrelated data	rcsB enhances drug resistance of Klebsiella pneumoniae ATCC43816 by regulating the formation of its capsule	bioRxiv
	638	H. Long; Y. Hu; Y. Feng; Z. Zong	2022	unrelated data	Genome Analysis of Klebsiella oxytoca Complex for Antimicrobial Resistance and Virulence Genes	Antimicrob Agents Chemother
	639	H. Mohamed; E. Marusich; Y. Afanasev; S. Leonov	2022	unrelated data	Bacterial Outer Membrane Permeability Increase Underlies the Bactericidal Effect of Fatty Acids From Hermetia illucens (Black Soldier Fly) Larvae Fat Against Hypermucoviscous Isolates of Klebsiella pneumoniae	Frontiers in Microbiology
	640	H. Moubasher; A. Elkholy; M. Sherif; M. Zahran; S. Elnagdy	2022	unrelated data	In Vitro Investigation of the Impact of Bacterial-Fungal Interaction on Carbapenem-Resistant Klebsiella pneumoniae	Molecules
	641	H. Mudrik-Zohar; S. Carasso; T. Gefen; A. Zalmanovich; M. Katzir; Y. Cohen; Y. Paitan; N. Geva-Zatorsky; M. Chowers	2022	unrelated data	Microbiome Characterization of Infected Diabetic Foot Ulcers in Association With Clinical Outcomes: Traditional Cultures Versus Molecular Sequencing Methods	Frontiers in Cellular and Infection Microbiology
	642	H. Ni; K. W. B. Chan; Q. Cheng; K. Chen; M. Xie; H. Wang; W. C. E. Chan; S. Chen	2022	unrelated data	A novel clinical therapy to combat infections caused by Hypervirulent Carbapenem-Resistant Klebsiella pneumoniae	Journal of Infection
	643	H. Wang; Q. Xu; K. Chen; B. K. W. Chan; L. Ye; X. Yang; M. Xie; X. Liu; H. Ni; E. W. C. Chan; S. Chen	2022	unrelated data	A Siderophore-Encoding Plasmid Encodes High-Level Virulence in Escherichia coli	Microbiology Spectrum
	644	H. Yu; L. Zhang; R. Su; H. Hu; Z. Wang	2022	unrelated data	Altered metabolic pathways in classic and hypervirulent Klebsiella pneumoniae isolates revealed by proteomics analysis	Archives of Biological Sciences
	645	I. J. Adeosun; I. T. Baloyi; S. Cosa	2022	unrelated data	Anti-Biofilm and Associated Anti-Virulence Activities of Selected Phytochemical Compounds against Klebsiella pneumoniae	Plants-Basel
	646	J. Dey; S. R. Mahapatra; S. Lata; S. Patro; N. Misra; M. Suar	2022	unrelated data	Exploring Klebsiella pneumoniae capsule polysaccharide proteins to design multiepitope subunit vaccine to fight against pneumonia	Expert Rev Vaccines
	647	J. E. Bina	2022	unrelated data	Function of the Klebsiella pneumoniae RND efflux systems
	648	J. G. Deku; K. O. Duedu; S. Kinanyok; G. E. Kpene; P. K. Feglo	2022	unrelated data	Phylogenicity and Virulence Profiles of Clinical Escherichia coli Isolates in the Ho Teaching Hospital of Ghana	BioMed Research International
	649	J. Gago; T. D. Filardo; S. Conderino; S. J. Magaziner; Y. Dubrovskaya; K. Inglima; E. Iturrate; A. Pironti; J. Schluter; K. Cadwell; S. Hochman; H. Li; V. J. Torres; L. E. Thorpe; B. Shopsin	2022	unrelated data	Pathogen Species Is Associated With Mortality in Nosocomial Bloodstream Infection in Patients With COVID-19	Open Forum Infectious Diseases
	650	J. Lu; J. Chen; C. Liu; Y. Zeng; Q. Sun; J. Li; Z. Shen; S. Chen; R. Zhang	2022	unrelated data	Identification of antibiotic resistance and virulence-encoding factors in Klebsiella pneumoniae by Raman spectroscopy and deep learning	Microb Biotechnol
	651	J. M. Vargas; M. P. Moreno Mochi; C. G. López; J. A. Alarcón; N. Acosta; K. Soria; J. M. Nuñez; S. Villafañe; J. Ramacciotti; R. Del Campo; M. A. Jure	2022	unrelated data	Impact of an active surveillance program and infection control measures on the incidence of carbapenem-resistant gram-negative bacilli in an intensive care unit]	Rev Argent Microbiol
	652	J. M. Warawa; X. Duan; C. D. Anderson; J. B. Sotsky; D. E. Cramer; T. L. Pfeffer; H. Guo; S. Adcock; A. J. Lepak; D. R. Andes; S. A. Slone; A. J. Stromberg; J. D. Gabbard; W. E. Severson; M. B. Lawrenz	2022	unrelated data	Validated Preclinical Mouse Model for Therapeutic Testing against Multidrug-Resistant Pseudomonas aeruginosa Strains	Microbiol Spectr
	653	J. Wang; R. Wang; F. Kang; X. Yan; L. Sun; N. Wang; Y. Gong; X. Gao; L. Huang	2022	unrelated data	Microbial diversity composition of apple tree roots and resistance of apple Valsa canker with different grafting rootstock types	Bmc Microbiology
	654	J. Wang; Y. Lv; W. Yang; P. Zhao; C. Yin	2022	unrelated data	Epidemiology and clinical characteristics of infection/colonization due to carbapenemase-producing Enterobacterales in neonatal patients	BMC Microbiol
	655	J. Yang; H. Long; Y. Hu; Y. Feng; A. McNally; Z. Zong	2022	unrelated data	Klebsiella oxytoca Complex: Update on Taxonomy, Antimicrobial Resistance, and Virulence	Clin Microbiol Rev
	656	K. A. Lacey; S. Gonzalez; F. Yeung; G. Putzel; M. Podkowik; A. Pironti; B. Shopsin; K. Cadwell; V. J. Torres	2022	unrelated data	Microbiome-Independent Effects of Antibiotics in a Murine Model of Nosocomial Infections	mBio
	657	K. Gnanavelu; V. Kumar; S. Eswaran; K. Sivashanmugam	2022	unrelated data	Novel quinoline-piperazine hybrids: the design, synthesis and evaluation of antibacterial and antituberculosis properties	RSC Medicinal Chemistry
	658	L. B. Migliorini; L. Leaden; R. O. de Sales; N. P. Correa; M. M. Marins; P. C. M. Koga; A. D. R. Toniolo; F. G. de Menezes; M. D. V. Martino; J. Mingorance; P. Severino	2022	unrelated data	The Gastrointestinal Load of Carbapenem-Resistant Enterobacteriacea Is Associated With the Transition From Colonization to Infection by Klebsiella pneumoniae Isolates Harboring the bla(KPC) Gene	Front Cell Infect Microbiol
	659	L. Shen; J. Zhang; J. Xue; L. Du; L. Yuan; H. Nie; S. Dai; Q. Yu; Y. Li	2022	unrelated data	Regulation of ECP fimbriae-related genes by the transcriptional regulator RcsAB in Klebsiella pneumoniae NTUH-K2044	J Basic Microbiol
	660	L. Wang; Y. Zhang; Y. Liu; M. Xu; Z. Yao; X. Zhang; Y. Sun; T. Zhou; M. Shen	2022	unrelated data	Effects of chlorogenic acid on antimicrobial, antivirulence, and anti-quorum sensing of carbapenem-resistant Klebsiella pneumoniae	Frontiers in Microbiology
	661	M. A. Alfhili; I. Ahmad; Y. Alraey; A. Alangari; T. Alqahtani; A. A. Dera	2022	unrelated data	Antibacterial and anti-biofilm activity of plumbagin against multi-drug resistant clinical bacterial isolates	Saudi Med J
	662	M. A. Gold	2022	unrelated data	Mucin and Mucin Glycans Alter Behavior of Mucosal Pathogens
	663	M. A. Hassan; S. Abd El-Aziz; H. M. Elbadry; S. A. El-Aassar; T. M. Tamer	2022	unrelated data	Prevalence, antimicrobial resistance profile, and characterization of multi-drug resistant bacteria from various infected wounds in North Egypt	Saudi Journal of Biological Sciences
	664	M. Karami-Zarandi; H. E. Ghale; R. Ranjbar	2022	unrelated data	Characterization of virulence factors and antibacterial activity of curcumin in hypervirulent Klebsiella pneumoniae	Future Microbiol
	665	M. Moscoso; J. A. Vallejo; M. P. Cabral; P. García; V. Fuentes-Valverde; E. Gato; J. Arca-Suárez; P. Aja-Macaya; G. Bou	2022	unrelated data	A New Live Auxotrophic Vaccine Induces Cross-Protection against Klebsiella pneumoniae Infections in Mice	Vaccines
	666	M. S. Mulani; S. N. Kumkar; K. R. Pardesi	2022	unrelated data	Characterization of Novel Klebsiella Phage PG14 and Its Antibiofilm Efficacy	Microbiol Spectr
	667	M. Urooj; R. Ullah; S. Ali; A. Mohyuddin; H. M. Mirza; R. Faryal	2022	unrelated data	Elucidation of molecular mechanism for colistin resistance among Gram-negative isolates from tertiary care hospitals	Journal of Infection and Chemotherapy
	668	M. Xie; K. Chen; E. W. Chan; R. Zhang; S. Chen	2022	unrelated data	Characterisation of clinical carbapenem-resistant K1 Klebsiella quasipneumoniae subsp. similipneumoniae strains harbouring a virulence plasmid	Int J Antimicrob Agents
	669	N. M. Fawzy; S. R. A. Abd Elmawgoud; S. S. A. El-Shafii; A. N. Farag; K. M. Osman	2022	unrelated data	Chromosomal studies on drug resistance genes in extended spectrum β-lactamases producing- Klebsiella pneumoniae isolated from equine	Beni-Suef University Journal of Basic and Applied Sciences
	670	N. S. D. Panjaitan; C. S. W. Lestari	2022	unrelated data	A Response to Article “Distribution of Mcr-1 Harboring Hypervirulent Klebsiella Pneumoniae in Clinical Specimens and Lytic Activity of Bacteriophage KpnM Against Isolates” Letter]	Infection and Drug Resistance
	671	N. Semail; A. Harun; I. Aziah; N. M. N. N. Zuraina; Z. Z. Deris	2022	unrelated data	Development of Multiplex PCR Assay for Screening of T6SS-5 Gene Cluster: The Burkholderia pseudomallei Virulence Factor	Diagnostics
	672	P. Zhang; J. Wang; W. Shi; N. Wang; Y. Jiang; H. Chen; Q. Yang; T. Qu	2022	unrelated data	In vivo acquisition of bla(KPC-2) with low biological cost in bla(AFM-1)-harboring ST463 hypervirulent Pseudomonas aeruginosa from a patient with hematologic malignancy	J Glob Antimicrob Resist
	673	P. Zhang; J. Wang; Y. Li; W. Shi; H. Cai; Q. Yang; X. Li; Y. Yu; T. Qu; Y. Jiang	2022	unrelated data	Emergence of blaKPC-33-harboring Hypervirulent ST463 Pseudomonas aeruginosa Causing Fatal Infections in China	Journal of Infection
	674	Q. Zhao; Y. Feng; Z. Zong	2022	unrelated data	Conjugation of a Hybrid Plasmid Encoding Hypervirulence and Carbapenem Resistance in Klebsiella pneumoniae of Sequence Type 592	Frontiers in Microbiology
	675	R. Dehbanipour; Z. Ghalavand	2022	unrelated data	Acinetobacter baumannii: Pathogenesis, virulence factors, novel therapeutic options and mechanisms of resistance to antimicrobial agents with emphasis on tigecycline	J Clin Pharm Ther
	676	R. Markovska; P. Stankova; T. Stoeva; M. Murdjeva; Y. Marteva-Proevska; D. Ivanova; M. Sredkova; A. Petrova; K. Mihova; L. Boyanova	2022	unrelated data	Dissemination of High-Risk Clones Enterobacterales among Bulgarian Fecal Carriage Isolates	Microorganisms
	677	R. Silvester; A. Madhavan; A. Kokkat; A. Parolla; B. M. Adarsh; M. Harikrishnan; M. H. Abdulla	2022	unrelated data	Global surveillance of antimicrobial resistance and hypervirulence in Klebsiella pneumoniae from LMICs: An in-silico approach	Science of the Total Environment
	678	S. A. B. Almjalawi; A. R. H. Al-Awade; S. H. Al-Mafragy; N. N. H. Masaoodi	2022	unrelated data	Antibacterial Activity of Capsicum annum L. Juice Against Klebsiella pneumonia Isolated from Respiratory Tract Infections	Iranian Journal of War and Public Health
	679	S. A. Michael; D. T. S. Hayman; R. Gray; W. D. Roe	2022	unrelated data	Clinical parameters of hypervirulent Klebsiella pneumoniae disease and ivermectin treatment in New Zealand sea lion (Phocarctos hookeri) pups	PLoS One
	680	S. B. Voth; C.-S. Choi; K. A. Morrow; M. S. Gwin; J. Knighten; C. M. Francis; M. T. Lin; S. Gautam; D. W. Frank; J. P. Audia; T. Stevens; L. Sharma; C. D. Cruz	2022	unrelated data	Amyloid-Beta Precursor Protein: Essential to Lung Capillary Barrier Defense During Acute Infection	Faseb Journal
	681	S. Baier-Grabner; S. Equiluz-Bruck; D. Endress; M. Blaschitz; S. Schubert; A. Indra; M. Fudel; T. Frischer; F. Götzinger	2022	unrelated data	A Yersiniabactin-producing Klebsiella aerogenes Strain Causing an Outbreak in an Austrian Neonatal Intensive Care Unit	Pediatr Infect Dis J
	682	S. Dentice Maidana; R. Ortiz Moyano; J. Martin Vargas; K. Fukuyama; S. Kurata; V. Melnikov; M. Angela Jure; H. Kitazawa; J. Villena	2022	unrelated data	Respiratory Commensal Bacteria Increase Protection against Hypermucoviscous Carbapenem-Resistant Klebsiella pneumoniae ST25 Infection	Pathogens
	683	S. Harbaoui; S. Ferjani; M. S. Abbassi; M. Saidani; T. Gargueh; M. Ferjani; Y. Hammi; I. Boutiba-Ben Boubaker	2022	unrelated data	Genetic heterogeneity and predominance of bla(CTX-M) (-15) in cefotaxime-resistant Enterobacteriaceae isolates colonizing hospitalized children in Tunisia	Lett Appl Microbiol
	684	S. Nicolo; G. Mattiuz; A. Antonelli; F. Arena; V. Di Pilato; T. Giani; I. Baccani; A. M. Clemente; G. Castronovo; M. Tanturli; F. Cozzolino; G. M. Rossolini; M. G. Torcia	2022	unrelated data	Hypervirulent Klebsiella pneumoniae Strains Modulate Human Dendritic Cell Functions and Affect T<sub>H</sub>1/T<sub>H</sub>17 Response	Microorganisms
	685	S. Patricia Severino; Romário Oliveira de	2022	unrelated data	Genetic factors in the accessory genome of Pseudomonas aeruginosa and Klebsiella pneumoniae associated with pathogenicity
	686	S. Singh; J. J. Wilksch; R. A. Dunstan; A. Mularski; N. Wang; D. Hocking; L. Jebeli; H. Cao; A. Clements; A. W. J. Jenney; T. Lithgow; R. A. Strugnell	2022	unrelated data	LPS O Antigen Plays a Key Role in Klebsiella pneumoniae Capsule Retention	Microbiol Spectr
	687	S. Venkitapathi; Y. H. Wijesundara; S. A. Cornelius; F. C. Herbert; J. J. Gassensmith; P. E. Zimmern; N. J. De Nisco	2022	unrelated data	Conserved FimK Truncation Coincides with Increased Expression of Type 3 Fimbriae and Cultured Bladder Epithelial Cell Association in Klebsiella quasipneumoniae	J Bacteriol
	688	S.-R. Jun	2022	unrelated data	Real-Time High Resolution Method for Genomic Surveillance of ESKAPE pathogens
	689	T. B. Valiatti; F. F. Santos; P. H. S. Nunes; A. P. Streling; R. Veiga; R. Cayô; A. C. Gales; T. A. T. Gomes	2022	unrelated data	Decreased susceptibility to imipenem and ceftazidime in early virulent Raoultella spp. strains retrieved from human intestinal infections	Brazilian Journal of Microbiology
	690	T. J. Kochan; S. H. Nozick; R. L. Medernach; B. H. Cheung; S. W. M. Gatesy; M. Lebrun-Corbin; S. D. Mitra; N. Khalatyan; F. Krapp; C. Qi; E. A. Ozer; A. R. Hauser	2022	unrelated data	Genomic surveillance for multidrug-resistant or hypervirulent Klebsiella pneumoniae among United States bloodstream isolates	BMC Infectious Diseases
	691	T. L. Suber	2022	unrelated data	Intrapulmonary itaconate as a host-protective metabolite during ER Stress and Klebsiella pneumoniae infection
	692	T. Merciecca; S. Bornes; L. Nakusi; S. Theil; O. Rendueles; C. Forestier; S. Miquel	2022	unrelated data	Role of Klebsiella pneumoniae Type VI secretion system (T6SS) in long-term gastrointestinal colonization	Scientific Reports
	693	T. Wong Fok Lung	2022	unrelated data	Understanding the immunometabolic response to Klebsiella pneumonia infection
	694	V. Di Pilato; L. H. De Angelis; N. Aiezza; I. Baccani; C. Niccolai; E. M. Parisio; C. Giordano; G. Camarlinghi; S. Barnini; S. Forni; L. Righi; M. T. Mechi; T. Giani; A. Antonelli; G. M. Rossolini; N. Tuscan Clinical Microbiol Lab	2022	unrelated data	Resistome and virulome accretion in an NDM-1-producing ST147 sublineage of Klebsiella pneumoniae associated with an outbreak in Tuscany, Italy: a genotypic and phenotypic characterisation	Lancet Microbe
	695	X. Tian; J. Wang; H. Chen; M. Ding; Q. Jin; J. r. Zhang	2022	unrelated data	Pathogen Clearance-based Correlates of Immunoprotection Reveal Insightful Features of Vaccine Immunity	bioRxiv
	696	Y. Che; X. Xu; Y. Yang; K. Břinda; W. Hanage; C. Yang; T. Zhang	2022	unrelated data	High-resolution genomic surveillance elucidates a multilayered hierarchical transfer of resistance between WWTP- and human/animal-associated bacteria	Microbiome
	697	Y. Li; Y. Qiu; Y. Gao; W. Chen; C. Li; X. Dai; L. Zhang	2022	unrelated data	Genetic and virulence characteristics of a Raoultella planticola isolate resistant to carbapenem and tigecycline	Sci Rep
	698	Y. Ohama; Y. Nomura; M. Mizoguchi; Y. Higurashi; K. Okamoto; S. Harada	2022	unrelated data	Accurate Identification of Klebsiella variicola by MALDI-TOF Mass Spectrometry in Clinical Microbiology Laboratories	Microbiol Spectr
	699	Y. Yang; Y. Yang; M. A. E. G. E. S. Ahmed; M. Qin; R. He; Y. Wu; X. Liang; L. L. Zhong; P. Chen; B. Deng; R. M. Hassan; W. Wen; L. Xu; X. Huang; L. Xu; G. B. Tian	2022	unrelated data	Correction to: Carriage of distinct bla KPC-2 and bla OXA-48 plasmids in a single ST11 hypervirulent Klebsiella pneumoniae isolate in Egypt (BMC Genomics, (2022), 23, 1, (20), 10.1186/s12864-021-08214-9)	BMC Genomics
	700	Y. Yu; X. Chen; S. Shi; S. Zheng	2022	unrelated data	Difficulties in diagnosis and treatment of pyogenic liver abscess	Chinese Journal of Hepatobiliary Surgery
	701	Z. Liang; H. Wu; C. Bian; H. Chen; Y. Shen; X. Gao; J. Ma; H. Yao; L. Wang; Z. Wu	2022	unrelated data	The antimicrobial systems of Streptococcus suis promote niche competition in pig tonsils	Virulence
	702	Z. Wang; G. Guo; Q. Li; P. Li; M. Li; L. Zhou; Z. Tan; W. Zhang	2022	unrelated data	Combing Immunoinformatics with Pangenome Analysis To Design a Multiepitope Subunit Vaccine against Klebsiella pneumoniae K1, K2, K47, and K64	Microbiol Spectr
	703	A. Alvarado-Delgado; N. Rodríguez-Medina; A. Sánchez-Pérez; E. M. Tamayo-Legorreta; J. Cerón-Lopez; R. Morfin-Otero; U. Garza-Ramos	2023	unrelated data	Genome sequence of a virulent and hypermucoviscous-like Klebsiella michiganensis clinical isolate	BMC Res Notes
	704	A. C. V. S. C. de Araujo; F. Mambelli; R. O. Sanches; F. V. Marinho; S. C. Oliveira	2023	unrelated data	Current Understanding of Bacillus Calmette-Guérin-Mediated Trained Immunity and Its Perspectives for Controlling Intracellular Infections	Pathogens
	705	A. Jati; P. Sola-Campoy; T. Bosch; L. Schouls; A. P. A. Hendrickx; V. Bautista; N. W. Lara; E. M. Raangs; B. E. Aracil; J. W. A. Rossen; A. Friedrich; A. Navarro Riaza; J. Canada-Garcia; E. Ramirez de Arellano; J. Oteo-Iglesias; M. Perez-Vazquez; S. Garcia-Cobos; Dutch; W. Spanish Collaborative	2023	unrelated data	Widespread Detection of Yersiniabactin Gene Cluster and Its Encoding Integrative Conjugative Elements (ICE Kp ) among Nonoutbreak OXA-48-Producing Klebsiella pneumoniae Clinical Isolates from Spain and the Netherlands	Microbiology Spectrum
	706	A. M. Tătaru; A. Canciu; M. Tertiș; C. Cristea; A. Cernat	2023	unrelated data	Staphylococcus aureus - Review on potential targets for sensors development	Bioelectrochemistry
	707	A. Montes-Robledo; Y. Buelvas-Montes; R. Baldiris-Avila	2023	unrelated data	Description of extraintestinal pathogenic Escherichia coli based on phylogenetic grouping, virulence factors, and antimicrobial susceptibility	Iranian Journal of Microbiology
	708	A. Rohatgi; P. Gupta	2023	unrelated data	Benzoic acid derivatives as potent antibiofilm agents against Klebsiella pneumoniae biofilm	J Biosci Bioeng
	709	A. Tymoszewska; M. Szylinska; T. Aleksandrzak-Piekarczyk	2023	unrelated data	The LiaFSR-LiaX System Mediates Resistance of Enterococcus faecium to Peptide Antibiotics and to Aureocin A53-and Enterocin L50-Like Bacteriocins	Microbiology Spectrum
	710	A. V. Ustyuzhanin; G. N. Chistyakova; I. I. Remizova; A. A. Makhanyok	2023	unrelated data	PHYLOGENETIC ANALYSIS OF KLEBSIELLA PNEUMONIAE UGE GENE IN LOCAL MICROBIOLOGICAL MONITORING	Russian Journal of Infection and Immunity
	711	B. Douradinha	2023	unrelated data	Should multidrug resistant Klebsiella pneumoniae strains displaying hypervirulent traits be reclassified as either ultravirulent or supervirulent?	Microbiol Res
	712	B. M. Zaki; A. H. Hussein; T. A. Hakim; M. S. Fayez; A. El-Shibiny	2023	unrelated data	Phages for treatment of Klebsiella pneumoniae infections	Prog Mol Biol Transl Sci
	713	B. Rajashekar; J. Shivajyothi; Y. N. Reddy; K. Putty	2023	unrelated data	CHARACTERIZATION OF BACTERIAL PATHOGENS INVOLVED IN PNEUMONIA OF SHEEP AND GOATS	Indian Journal of Small Ruminants
	714	B. Thulasinathan; S. D; S. Murugan; S. K. Panda; M. Veerapandian; P. Manickam	2023	unrelated data	DNA-functionalized carbon quantum dots for electrochemical detection of pyocyanin: A quorum sensing molecule in Pseudomonas aeruginosa	Biosens Bioelectron
	715	B. Vezina; S. C. Watts; J. Hawkey; H. B. Cooper; L. M. Judd; A. W. J. Jenney; J. M. Monk; K. E. Holt; K. L. Wyres	2023	unrelated data	Bactabolize is a tool for high-throughput generation of bacterial strain-specific metabolic models	Elife
	716	B. Z. Pertics; T. Kovacs; G. Schneider	2023	unrelated data	Characterization of a Lytic Bacteriophage and Demonstration of Its Combined Lytic Effect with a K2 Depolymerase on the Hypervirulent Klebsiella pneumoniae Strain 52145	Microorganisms
	717	C. Li; Y. Wu; Y. Chen; C. Xu; H. Yao; W. Yu; Z. Wang; X. D. Du	2023	unrelated data	Violet phosphorene nanosheets coupled with CRISPR/Cas12a in a biosensor with a low background signal for onsite detection of tigecycline-resistant hypervirulent Klebsiella pneumoniae	Sensors and Actuators B: Chemical
	718	C. Qian; S. Zhang; M. Xu; W. Zeng; L. Chen; Y. Zhao; C. Zhou; Y. Zhang; J. Cao; T. Zhou	2023	unrelated data	Genetic and Phenotypic Characterization of Multidrug-Resistant Klebsiella pneumoniae from Liver Abscess	Microbiol Spectr
	719	C. Y. Kao; Y. Z. Zhang; C. J. B. Bregente; P. Y. Kuo; P. K. Chen; J. Y. Chao; T. T. T. Duong; M. C. Wang; T. T. D. Thuy; J. H. Hidrosollo; P. F. Tsai; Y. C. Li; W. H. Lin	2023	unrelated data	A 24-year longitudinal study of Klebsiella pneumoniae isolated from patients with bacteraemia and urinary tract infections reveals the association between capsular serotypes, antibiotic resistance, and virulence gene distribution	Epidemiol Infect
	720	D. A. Rosen	2023	unrelated data	Protective immunity elicited by distinct polysaccharide antigens of classical and hypervirulent Klebsiella
	721	D. B. Hormazábal; B. Reyes Á; F. Castro; A. R. Cabrera; P. Dreyse; F. Melo-González; S. M. Bueno; I. A. González; C. E. Palavecino	2023	unrelated data	Synergistic effect of Ru(II)-based type II photodynamic therapy with cefotaxime on clinical isolates of ESBL-producing Klebsiella pneumoniae	Biomed Pharmacother
	722	D. Ghadimi; R. Fölster-Holst; C. Röcken; H. J. Kaatsch; M. Ebsen; R. Tournebize; W. Bockelmann	2023	unrelated data	Endogenous Ethanol-producing Bacteria Interference in Pathogen-host Crosstalk	Endocr Metab Immune Disord Drug Targets
	723	D. Li; H. Yu; X. Huang; S. Long; J. Zhang	2023	unrelated data	In vitro activity of ceftazidime-avibactam, imipenem-relebactam, aztreonam-avibactam, and comparators toward carbapenem-resistant and hypervirulent Klebsiella pneumoniae isolates	Microbiol Spectr
	724	D. Li; J. Peng; J. Wu; J. Yi; P. Wu; X. Qi; J. Ren; G. Peng; X. Duan; Y. Ru; H. Liu; H. Tian; H. Zheng	2023	unrelated data	African swine fever virus MGF-360-10L is a novel and crucial virulence factor that mediates ubiquitination and degradation of JAK1 by recruiting the E3 ubiquitin ligase HERC5	Mbio
	725	D. M. Osama; B. M. Zaki; W. S. Khalaf; M. Y. A. Mohamed; M. M. Tawfick; H. M. Amin	2023	unrelated data	Occurrence and Molecular Study of Hypermucoviscous/Hypervirulence Trait in Gut Commensal K. pneumoniae from Healthy Subjects	Microorganisms
	726	F. Cunha; A. Burne; S. Casaro; M. B. Brown; R. S. Bisinotto; K. N. Galvao	2023	unrelated data	Establishing Galleria mellonella as an invertebrate model for the emerging multi-host pathogen Helcococcus ovis	Virulence
	727	F. J. Palacios-Can; J. Silva-Sánchez; I. León-Rivera; H. Tlahuext; N. Pastor; R. S. Razo-Hernández	2023	unrelated data	Identification of a Family of Glycoside Derivatives Biologically Active against Acinetobacter baumannii and Other MDR Bacteria Using a QSPR Model	Pharmaceuticals
	728	F. Laforêt; C. Antoine; S. Lebrun; I. Gonza; E. Goya-Jorge; C. Douny; J. N. Duprez; M. L. Scippo; B. Taminiau; G. Daube; A. Fall; D. Thiry; V. Delcenserie	2023	unrelated data	Impact Assessment of vB_KpnP_K1-ULIP33 Bacteriophage on the Human Gut Microbiota Using a Dynamic In Vitro Model	Viruses
	729	F. Zaghen; V. M. Sora; G. Meroni; G. Laterza; P. A. Martino; A. Soggiu; L. Bonizzi; A. Zecconi	2023	unrelated data	Epidemiology of Antimicrobial Resistance Genes in Staphylococcus aureus Isolates from a Public Database from a One Health Perspective-Sample Origin and Geographical Distribution of Isolates	Antibiotics-Basel
	730	G. L. Paniagua-Contreras; A. Bautista-Cerón; R. Morales-Espinosa; G. Delgado; F. Vaca-Paniagua; C. E. Díaz-Velásquez; A. H. de la Cruz-Montoya; L. R. García-Cortés; M. P. Sánchez-Yáñez; E. Monroy-Pérez	2023	unrelated data	Extensive Expression of the Virulome Related to Antibiotic Genotyping in Nosocomial Strains of Klebsiella pneumoniae	Int J Mol Sci
	731	G. N. Cerbino; G. M. Traglia; T. Ayala Nuñez; G. Parmeciano Di Noto; M. S. Ramírez; D. Centrón; A. Iriarte; C. Quiroga	2023	unrelated data	Comparative genome analysis of the genus Shewanella unravels the association of key genetic traits with known and potential pathogenic lineages	Frontiers in Microbiology
	732	G. S. Zagui; O. G. G. D. Almeida; N. C. Moreira; N. Abichabki; G. P. Machado; E. C. P. De Martinis; A. L. C. Darini; L. N. Andrade; S. I. Segura-Muñoz	2023	unrelated data	A set of antibiotic-resistance mechanisms and virulence factors in GES-16-producing Klebsiella quasipneumoniae subsp. similipneumoniae from hospital wastewater revealed by whole-genome sequencing	Environmental Pollution
	733	H. K. Ng; S. M. Puah; C. S. J. Teh; N. Idris; K. H. Chua	2023	unrelated data	Characterisation of pellicle-forming ability in clinical carbapenem-resistant Acinetobacter baumannii	PeerJ
	734	J. Arya; D. Sharma; D. Kumar; R. Jakhar; A. Khichi; M. Dangi; A. K. Chhillar	2023	unrelated data	Comparative genome analysis of Streptococcus strains to identify virulent genes causing neonatal meningitis	Infection, Genetics and Evolution
	735	J. Feng; Z. Jia; G. Yuan; X. Zhu; Q. Liu; K. Wu; J. Wang; J. Zou	2023	unrelated data	Expression and functional characterization of three β-defensins in grass carp (Ctenopharyngodon idella)	Dev Comp Immunol
	736	J. Han; J. Luo; Z. Du; Y. Chen; T. Liu	2023	unrelated data	Synergistic Effects of Baicalin and Levofloxacin Against Hypervirulent Klebsiella pneumoniae Biofilm In Vitro	Current Microbiology
	737	J. Huang; Y. Chen; M. Li; S. Xie; H. Tong; Z. Guo; Y. Chen	2023	unrelated data	Prognostic models for estimating severity of disease and predicting 30-day mortality of Hypervirulent Klebsiella pneumoniae infections: a bicentric retrospective study	BMC Infect Dis
	738	J. K. Kim; H. J. Jung; M. Hyun; J. Y. Lee; J. H. Park; S. I. Suh; W. K. Baek; H. A. Kim	2023	unrelated data	Resistance of hypervirulent Klebsiella pneumoniae to cathepsin B-mediated pyroptosis in murine macrophages	Frontiers in Immunology
	739	J. Li; B. Yan; B. He; L. Li; X. Zhou; N. Wu; Q. Wang; X. Guo; T. Zhu; J. Qin	2023	unrelated data	Development of phage resistance in multidrug-resistant Klebsiella pneumoniae is associated with reduced virulence: a case report of a personalised phage therapy	Clin Microbiol Infect
	740	J. Liu; Y. Zhang; J. Cai; L. Shao; X. Jiang; X. Yin; X. Zhao; S. Wang	2023	unrelated data	Clinical and Microbiological Characteristics of Klebsiella pneumoniae Co-Infections in Pulmonary Tuberculosis: A Retrospective Study	Infection and Drug Resistance
	741	J. Long; J. Zhang; Y. Xi; J. Zhao; Y. Jin; H. Yang; S. Chen; G. Duan	2023	unrelated data	Genomic Insights into CRISPR-Harboring Plasmids in the Klebsiella Genus: Distribution, Backbone Structures, Antibiotic Resistance, and Virulence Determinant Profiles	Antimicrob Agents Chemother
	742	J. M. Ribeiro; J. C. Cameselle	2023	unrelated data	Genomic Distribution of ushA-like Genes in Bacteria: Comparison to cpdB-like Genes	Genes
	743	J. Zhang; Y. Xu; M. Wang; X. Li; Z. Liu; D. Kuang; Z. Deng; H. Y. Ou; J. Qu	2023	unrelated data	Mobilizable plasmids drive the spread of antimicrobial resistance genes and virulence genes in Klebsiella pneumoniae	Genome Med
	744	J. Zhao; D. Pu; Z. Li; X. Liu; Y. Zhang; Y. Wu; F. Zhang; C. Li; X. Zhuo; B. Lu; B. Cao	2023	unrelated data	In vitro activity of cefiderocol, a siderophore cephalosporin, against carbapenem-resistant hypervirulent Klebsiella pneumoniae in China	Antimicrob Agents Chemother
	745	J.-W. Wu; J.-T. Wang; T.-L. Lin; Y.-Z. Liu; L.-T. Wu; Y.-J. Pan	2023	unrelated data	Identification of three capsule depolymerases in a bacteriophage infecting Klebsiella pneumoniae capsular types K7, K20, and K27 and therapeutic application	Journal of Biomedical Science
	746	K. L. Nielsen; M. Sørensen; F. B. Hertz; M. A. Misiakou; H. Hasman; S. Häussler; M. Helleberg; K. Schønning	2023	unrelated data	Within-patient horizontal transfer of pOXA-48 from a hypervirulent Klebsiella pneumoniae SL218 to Serratia marcescens following spread of the K. pneumoniae isolate among hospitalised patients, Denmark, 2021	Euro Surveill
	747	L. Biez; R. A. Bonnin; C. Emeraud; A. Birer; A. B. Jousset; T. Naas; L. Dortet	2023	unrelated data	Nationwide molecular epidemiology of carbapenemase-producing Citrobacter spp. in France in 2019 and 2020	mSphere
	748	L. Ma; Y. Qu; W. Wang; D. Wang	2023	unrelated data	Characterization of Klebsiella pneumoniae carrying the bla(NDM-1) gene in IncX3 plasmids and the rare In1765 in an IncFIB-IncHI1B plasmid	Front Cell Infect Microbiol
	749	L. Semenec; A. K. Cain; C. J. Dawson; Q. Liu; H. Dinh; H. Lott; A. Penesyan; R. Maharjan; F. L. Short; K. A. Hassan; I. T. Paulsen	2023	unrelated data	Cross-protection and cross-feeding between Klebsiella pneumoniae and Acinetobacter baumannii promotes their co-existence	Nat Commun
	750	L. Wang; X. Huang; Q. Jin; J. Tang; H. Zhang; J.-R. Zhang; H. Wu	2023	unrelated data	Two-Component Response Regulator OmpR Regulates Mucoviscosity through Energy Metabolism in Klebsiella pneumoniae	Microbiology Spectrum
	751	M. Abdallah; S. Haroun; A. Tahoun; Y. M. Hegazy; R. Eldomany	2023	unrelated data	Coexistence Of Blaoxa-48, Blavim, And Blashv Genes In Klebsiella Pneumoniae And Escherichia Coli Isolated From Urinary Tract Infections: Microbiological And Epidemiological Analysis	J Pak Med Assoc
	752	M. Khan; M. Aatasam Hanif; K. Rehman; M. Arif; H. Nazir; S. Wali Khan; A. Kangal; R. Abid; D. A Al Farraj; M. S Elshikh; H. Bilal	2023	unrelated data	Molecular docking and in vitro antibacterial activity of chiral phthalimide on ESBL producing gram negative bacteria	Pakistan journal of pharmaceutical sciences
	753	M. Lourenço; L. Osbelt; V. Passet; F. Gravey; D. Megrian; T. Strowig; C. Rodrigues; S. Brisse	2023	unrelated data	Phages against Noncapsulated Klebsiella pneumoniae: Broader Host range, Slower Resistance	Microbiol Spectr
	754	M. Ma; S. Wang; X. Zhu; X. Li; Y. Bao; X. Chen; Z. Wu	2023	unrelated data	The Identification of Streptococcus pasteurianus Obtained from Six Regions in China by Multiplex PCR Assay and the Characteristics of Pathogenicity and Antimicrobial Resistance of This Zoonotic Pathogen	Pathogens
	755	M. Mohammadi; M. Saffari; S. D. Siadat; S. H. Hejazi; M. Shayestehpour; M. Motallebi; M. Eidi	2023	unrelated data	Isolation, characterization, therapeutic potency, and genomic analysis of a novel bacteriophage vB_KshKPC-M against carbapenemase-producing Klebsiella pneumoniae strains (CRKP) isolated from Ventilator-associated pneumoniae (VAP) infection of COVID-19 patients	Ann Clin Microbiol Antimicrob
	756	M. N. Le; T. H. Nguyen; V. M. Trinh; T. P. Nguyen; M. Kawada-Matsuo; S. Kayama; M. Sugai; H. Komatsuzawa	2023	unrelated data	Comprehensive Analysis of Bacteriocins Produced by the Hypermucoviscous Klebsiella pneumoniae Species Complex	Microbiol Spectr
	757	M. Tang; Z. Huang; X. Zhang; J. Kong; B. Zhou; Y. Han; Y. Zhang; L. Chen; T. Zhou	2023	unrelated data	Phage resistance formation and fitness costs of hypervirulent Klebsiella pneumoniae mediated by K2 capsule-specific phage and the corresponding mechanisms	Frontiers in Microbiology
	758	N. Heydarian; C. L. Wouters; A. Neel; M. Ferrell; H. Panlilio; T. Haight; T. Gu; C. V. Rice	2023	unrelated data	Eradicating Biofilms of Carbapenem-Resistant Enterobacteriaceae by Simultaneously Dispersing the Biomass and Killing Planktonic Bacteria with PEGylated Branched Polyethyleneimine	ChemMedChem
	759	N. Punith; A. K. Singh; J. Ananthanarasimhan; B. Boopathy; R. Chatterjee; M. Hemanth; D. Chakravortty; L. Rao	2023	unrelated data	Generation of neutral pH high-strength plasma-activated water from a pin to water discharge and its bactericidal activity on multidrug-resistant pathogens	Plasma Processes and Polymers
	760	N. Rakovitsky; M. N. Lurie-Weinberger; A. Hameir; L. Wulffhart; A. K. Paz; D. Schwartz; Y. Carmeli	2023	unrelated data	Phenotypic and Genomic Characterization of Nine String-Positive Carbapenem-Resistant Acinetobacter baumannii Isolates from Israel	Microbiology Spectrum
	761	N. Reddy; L. Girdhari; M. Shungube; A. C. Gouws; B. K. Peters; K. K. Rajbongshi; S. Baijnath; S. Mdanda; T. Ntombela; T. Arumugam; L. A. Bester; S. D. Singh; A. Chuturgoon; P. I. Arvidsson; G. E. M. Maguire; H. G. Kruger; T. Govender; T. Naicker	2023	unrelated data	Neutralizing Carbapenem Resistance by Co-Administering Meropenem with Novel β-Lactam-Metallo-β-Lactamase Inhibitors	Antibiotics
	762	O. Deshmukh; R. Suryawanshi; N. Kurkure; M. Kaore; S. Badar; O. Shinde; S. Awandkar; N. Gaikwad	2023	unrelated data	Molecular characterization of multidrug-resistant avian pathogenic Escherichia coli isolated from poultry and poultry products	Indian Journal of Animal Sciences
	763	O. G. Ovchinnikova; L. P. Treat; T. Teelucksingh; B. R. Clarke; T. A. Miner; C. Whitfield; K. A. Walker; V. L. Miller	2023	unrelated data	Hypermucoviscosity Regulator RmpD Interacts with Wzc and Controls Capsular Polysaccharide Chain Length	mBio
	764	P. A. Akinduti; O. W. George; H. U. Ohore; O. E. Ariyo; S. T. Popoola; A. I. Adeleye; K. S. Akinwande; J. O. Popoola; S. O. Rotimi; F. O. Olufemi; C. A. Omonhinmin; G. I. Olasehinde	2023	unrelated data	Evaluation of Efflux-Mediated Resistance and Biofilm formation in Virulent Pseudomonas aeruginosa Associated with Healthcare Infections	Antibiotics
	765	P. Braun; R. Raab; J. J. Bugert; S. Braun	2023	unrelated data	Recombinant Reporter Phage rTUN1::nLuc Enables Rapid Detection and Real-Time Antibiotic Susceptibility Testing of Klebsiella pneumoniae K64 Strains	ACS Sens
	766	P. Kanojiya; S. D. Saroj	2023	unrelated data	Effect of respiratory tract co-colonizers on initial attachment of Neisseria meningitidis	Arch Microbiol
	767	P. L. Wantuch; C. J. Knoot; L. S. Robinson; E. Vinogradov; N. E. Scot; C. M. Harding; D. A. Rosen	2023	unrelated data	Capsular polysaccharide inhibits vaccine-induced O-antigen antibody binding and function across both classical and hypervirulent K2:O1 strains of Klebsiella pneumoniae	Plos Pathogens
	768	P. L. Wantuch; C. J. Knoot; L. S. Robinson; E. Vinogradov; N. E. Scott; C. M. Harding; D. A. Rosen	2023	unrelated data	A heptavalent O-antigen bioconjugate vaccine exhibits differential functional antibody responses against diverse <italic>Klebsiella pneumoniae</italic> isolates	bioRxiv
	769	P. T. Mc Gann; F. Lebreton; B. T. Jones; H. D. Dao; M. J. Martin; M. J. Nelson; T. Luo; A. C. Wyatt; J. R. Smedberg; J. M. Kettlewell; B. M. Cohee; J. S. Hawley-Molloy; J. W. Bennett	2023	unrelated data	Six Extensively Drug-Resistant Bacteria in an Injured Soldier, Ukraine	Emerg Infect Dis
	770	R. Calderon-Gonzalez; A. Lee; G. Lopez-Campos; S. J. Hancock; J. Sa-Pessoa; A. Dumigan; R. McMullan; E. L. Campbell; J. A. Bengoechea	2023	unrelated data	Modelling the Gastrointestinal Carriage of Klebsiella pneumoniae Infections	mBio
	771	R. Hamid; S. Adam; A. Lacour; L. Monjas; J. Koehnke; A. K. H. Hirsch	2023	unrelated data	1-deoxy-D-xylulose-5-phosphate synthase from Pseudomonas aeruginosa and Klebsiella pneumoniae reveals conformational changes upon cofactor binding	Journal of Biological Chemistry
	772	R. Sanikhani; K. A. Kiani; M. Soroush; M. Moeinirad; S. A. Sanikhani; M. Beheshti; S. Tavakoli; F. Badmasti; S. H. Sadati	2023	unrelated data	Reducing work-load of pathotype and gene detection in <italic>Klebsiella</italic> <italic>pneumoniae</italic> by leveraging machine learning	bioRxiv
	773	S. Aghamohammad; F. Shahcheraghi	2023	unrelated data	The notable relatedness between ESBL producing Enterobacteriaceae isolated from clinical samples and asymptomatic fecal carriers	BMC Infect Dis
	774	S. Chaudhary; Z. Ali; M. Tehseen; E. F. Haney; A. Pantoja-Angles; S. Alshehri; T. Wang; G. J. Clancy; M. Ayach; C. Hauser; P. Y. Hong; S. M. Hamdan; R. E. W. Hancock; M. Mahfouz	2023	unrelated data	Efficient in planta production of amidated antimicrobial peptides that are active against drug-resistant ESKAPE pathogens	Nature Communications
	775	S. K. Kim; M. Lee; Y. Q. Lee; H. J. Lee; M. Rho; Y. Kim; J. Y. Seo; S. H. Youn; S. J. Hwang; N. G. Kang; C. H. Lee; S. Y. Park; D. Y. Lee	2023	unrelated data	Genome-scale metabolic modeling and in silico analysis of opportunistic skin pathogen Cutibacterium acnes	Frontiers in Cellular and Infection Microbiology
	776	S. L. Neff; T. H. Hampton; K. Koeppen; S. Sarkar; C. J. Latario; B. D. Ross; B. A. Stanton	2023	unrelated data	Rocket-miR, a translational launchpad for miRNA-based antimicrobial drug development	mSystems
	777	S. Li; X. Wang; Y. Lu; J. Wang; D. Yu; Z. Zhou; J. Wei; L. Liu; J. Liu; F. Liu; Y. Su; H. Xu	2023	unrelated data	Co-infections of Klebsiella pneumoniae and Elizabethkingia miricola in black-spotted frogs ( Pelophylax nigromaculatus )	Microbial Pathogenesis
	778	S. M. Mousavi; S. M. A. Mousavi; M. Moeinizadeh; M. Aghajanidelavar; S. Rajabi; M. Mirshekar	2023	unrelated data	Evaluation of biosynthesized silver nanoparticles effects on expression levels of virulence and biofilm-related genes of multidrug-resistant Klebsiella pneumoniae isolates	J Basic Microbiol
	779	S. Park; K. S. Ko	2023	unrelated data	Improvement of transformation efficiency in hypermucoviscous Klebsiella pneumoniae using citric acid	J Microbiol Methods
	780	S. S. Okalin; A. N. S. Kaygisiz; M. A. Oktem	2023	unrelated data	Determination of Whole Genome Sequence and Resistance Genes in Hypermucoviscous Klebsiella pneumoniae with Long-Read Sequencing Technology	Mikrobiyoloji Bulteni
	781	S. Saddam; M. Khan; M. Jamal; S. U. Rehman; P. Slama; P. Horky	2023	unrelated data	Multidrug resistant Klebsiella Pneumoniae reservoir and their capsular resistance genes in cow farms of district Peshawar, Pakistan	PLoS One
	782	S. Shen; R. Han; D. Yin; B. Jiang; L. Ding; Y. Guo; S. Wu; C. Wang; H. Zhang; F. Hu	2023	unrelated data	A Nationwide Genomic Study of Clinical Klebsiella pneumoniae Carrying bla(OXA-232) and rmtF in China	Microbiol Spectr
	783	T. Schultze; M. Hogardt; E. S. Velázquez; D. Hack; S. Besier; T. A. Wichelhaus; U. Rochwalsky; V. A. Kempf; C. Reinheimer	2023	unrelated data	Molecular surveillance of multidrug-resistant Gram-negative bacteria in Ukrainian patients, Germany, March to June 2022	Euro Surveill
	784	U. Garza-Ramos; J. Silva-Sánchez; L. E. López-Jácome; M. Hernández-Durán; C. A. Colín-Castro; A. Sánchez-Pérez; J. Rodríguez-Santiago; R. Morfín-Otero; E. Rodriguez-Noriega; M. D. C. Velázquez-Acosta; M. Del Rosario Vázquez-Larios; J. M. Feliciano-Guzmán; F. Rojas-Larios; A. Ponce-De-Leon; M. Lozano-Garcia; E. V. Choy-Chang; E. López-Gutiérrez; A. Molina-Jaimes; M. Gil-Veloz; R. E. Corte-Rojas; I…	2023	unrelated data	Carbapenemase-Encoding Genes and Colistin Resistance in Gram-Negative Bacteria During the COVID-19 Pandemic in Mexico: Results from the Invifar Network	Microbial Drug Resistance
	785	U. O. Kibwana; J. Manyahi; H. H. Sandnes; B. Blomberg; S. E. Mshana; N. Langeland; A. P. Roberts; S. J. Moyo	2023	unrelated data	Fluoroquinolone resistance among fecal extended spectrum βeta lactamases positive Enterobacterales isolates from children in Dar es Salaam, Tanzania	BMC Infect Dis
	786	V. V. Shapovalova; P. S. Chulkova; V. A. Ageevets	2023	unrelated data	Analysis of Plasmids of the Klebsiella pneumoniae Complex Carrying a Cluster of Aerobactin Synthesis Genes as Presented in International Databases	Antibiotiki i Khimioterapiya
	787	W. Ma; X. Cui; X. Dong; X. Li; K. Liu; Y. Wang; X. Shi; L. Chen; M. Hao	2023	unrelated data	Characterization of nontyphoidal Salmonella strains from a tertiary hospital in China: serotype diversity, multidrug resistance, and genetic insights	Frontiers in Cellular and Infection Microbiology
	788	X. Jin; X. Sun; Z. Wang; J. Dou; Z. Lin; Q. Lu; T. Zhang; G. Wen; H. Shao; G. Cheng; Q. Luo	2023	unrelated data	Virulent Phage vB_EfaS_WH1 Removes Enterococcus faecalis Biofilm and Inhibits Its Growth on the Surface of Chicken Meat	Viruses
	789	X. Wang; T. Li; L. Zhou; F. Tu; X. Rui; Z. Xu; J. Liu; F. Cao	2023	unrelated data	Adult zebrafish infected by clinically isolated Klebsiella pneumoniae with different virulence showed increased intestinal inflammation and disturbed intestinal microbial biodiversity	BMC Infectious Diseases
	790	X. Yang; X. Liu; E. W. Chan; R. Zhang; S. Chen	2023	unrelated data	Functional Characterization of Plasmid-Borne rmpADC Homologues in Klebsiella pneumoniae	Microbiol Spectr
	791	Y. Liu; C. Pan; K. Wang; Y. Guo; Y. G. Sun; X. Li; P. Sun; J. Wu; H. Wang; L. Zhu	2023	unrelated data	Preparation of a Klebsiella pneumoniae conjugate nanovaccine using glycol-engineered Escherichia coli	Microbial Cell Factories
	792	Z. He; W. Xu; H. Zhao; W. Li; Y. Dai; H. Lu; L. Zhao; C. Zhang; Y. Li; B. Sun	2023	unrelated data	Corrigendum: Epidemiological characteristics an outbreak of ST11 multidrug-resistant and hypervirulent Klebsiella pneumoniae in Anhui, China (Front. Microbiol., (2022), 13, 996753, 10.3389/fmicb.2022.996753)	Frontiers in Microbiology
	793	Z. Liu; J. Guan; Z. Chen; C. Tai; Z. Deng; Y. Chao; H.-Y. Ou	2023	unrelated data	CpxR promotes the carbapenem antibiotic resistance of Klebsiella pneumoniae by directly regulating the expression and the dissemination of bla <sub>KPC</sub> on the IncFII conjugative plasmid	Emerging Microbes & Infections
	794	Z. Yang; M. Song; X. Li; Q. Zhang; J. Shen; K. Zhu	2023	unrelated data	Synergy of outer membrane disruptor SLAP-S25 with hydrophobic antibiotics against Gram-negative pathogens	Journal of Antimicrobial Chemotherapy
	795	A. Alsaadi; A. A. Alghamdi; L. Akkielah; M. Alanazi; S. Alghamdi; H. Abanamy; S. Aljehani; O. S. Aldibasi; M. Bosaeed	2024	unrelated data	Epidemiology and clinical characteristics of Morganella morganii infections: A multicenter retrospective study	J Infect Public Health
	796	A. Amin; R. Noureen; A. Iftikhar; A. Hussain; W. B. Alonazi; H. M. Z. Raza; I. Ferheen; M. Ibrahim	2024	unrelated data	Uropathogenic bacteria and deductive genomics towards antimicrobial resistance, virulence, and potential drug targets	Int Microbiol
	797	A. E. Mekky; A. E. M. Abdelaziz; F. S. Youssef; S. A. Elaskary; A. A. Shoun; E. A. Alwaleed; M. A. Gaber; A. A. Al-Askar; A. M. Alsamman; A. Yousef; G. AbdElgayed; R. A. Suef; M. A. Selim; E. Saied; M. Khedr	2024	unrelated data	Unravelling the Antimicrobial, Antibiofilm, Suppressing Fibronectin Binding Protein A (fnba) and cna Virulence Genes, Anti-Inflammatory and Antioxidant Potential of Biosynthesized Solanum lycopersicum Silver Nanoparticles	Medicina (Kaunas)
	798	A. Fikadu; S. Amankwah; E. Tekle; T. Kassa; B. Alemu; Y. Alemu; A. Naga	2024	unrelated data	Isolation and Phenotypic Characterization of Virulent Bacteriophages Against Multidrug-Resistant Escherichia coli and Its Phage-Resistant Variant from Sewage Sources	Infection and Drug Resistance
	799	A. Fostervold; N. Raffelsberger; M. A. K. Hetland; R. Bakksjø; E. Bernhoff; Ø. Samuelsen; A. Sundsfjord; J. E. Afset; C. F. Berntsen; R. Bævre-Jensen; M. H. Ebbesen; K. W. Gammelsrud; A. D. Guleng; N. Handal; A. Jakovljev; S. K. Johal; Å. Marvik; A. Natvik; R. A. Sandnes; S. Tofteland; J. V. Bjørnholt; I. H. Löhr	2024	unrelated data	Risk of death in Klebsiella pneumoniae bloodstream infections is associated with specific phylogenetic lineages	J Infect
	800	A. Ghazawi; F. Anes; S. Mouftah; M. Elbediwi; A. Baig; M. Alketbi; F. Almazrouei; M. Alhashmi; N. Alzarooni; A. Manzoor; I. Habib; N. Strepis; A. Nabi; M. Khan	2024	unrelated data	Genomic Study of High-Risk Clones of Enterobacter hormaechei Collected from Tertiary Hospitals in the United Arab Emirates	Antibiotics
	801	A. Kumar; S. Chakravorty; T. Yang; T. A. Russo; S. M. Newton; P. E. Klebba	2024	unrelated data	Siderophore-mediated iron acquisition by Klebsiella pneumoniae	Journal of Bacteriology
	802	A. Mahjoub Khachroub; M. Souguir; P. Châtre; N. Elhouda Bouhlel; N. Jaidane; A. Drapeau; M. El Kantaoui; S. Azaiez; J. Y. Madec; W. Mansour; M. Haenni	2024	unrelated data	Carriage Rate of Enterobacterales Resistant to Extended-Spectrum Cephalosporins in the Tunisian Population	Pathogens
	803	A. Mavroidi; E. Froukala; A. Tsakris	2024	unrelated data	Comparative Genomics of an Emerging Multidrug-Resistant blaNDM-Carrying ST182 Lineage in Enterobacter cloacae Complex	Antibiotics
	804	A. N. S. Moraes; J. M. Tatara; R. L. da Rosa; F. M. Siqueira; G. Domingues; M. Berger; J. A. Guimarães; A. L. Barth; P. O. Barth; J. R. Yates, 3rd; W. O. Beys-da-Silva; L. Santi	2024	unrelated data	Metabolic Reprogramming of Klebsiella pneumoniae Exposed to Serum and Its Potential Implications in Host Immune System Evasion and Resistance	J Proteome Res
	805	A. Naik; R. Premanath	2024	unrelated data	Anti-quorum sensing activity of essential oils against multidrug-resistant Klebsiella pneumoniae: a novel approach to control bacterial virulence	Braz J Microbiol
	806	A. R. Elmanakhly; N. Safwat; S. T. K. Tohamy; K. M. Elsayed; H. M. ElSherif; M. Elsayed; R. M. El-Tarabili; M. Alhomrani; A. S. Alamri; M. M. Ghoneim; M. A. Alshahrani; A. Saif; A. T. Mansour; M. M. Bendary	2024	unrelated data	Comparative phenotypic and genotypic analysis of community-acquired and hospital-acquired intra-abdominal infections among liver transplanted patients	J Appl Microbiol
	807	A. Rahman; S. Sardar; Z. Niaz; A. Khan; S. Sheheryar; A. F. Alrefaei; M. Hamayun; S. Ali	2024	unrelated data	Lipase and Protease Production Ability of Multi-drug Resistant Bacteria Worsens the Outcomes of Wound Infections	Curr Pharm Des
	808	A. Singh; A. Kumar Lankapalli; S. K. Mendem; T. Semmler; N. Ahmed	2024	unrelated data	Unraveling the evolutionary dynamics of toxin-Antitoxin systems in diverse genetic lineages of Escherichia coli including the high-risk clonal complexes	mBio
	809	A. Tajuelo; E. Gato; J. Oteo-Iglesias; M. Pérez-Vázquez; M. J. McConnell; A. J. Martín-Galiano; A. Pérez	2024	unrelated data	Deep Intraclonal Analysis for the Development of Vaccines against Drug-Resistant Klebsiella pneumoniae Lineages	Int J Mol Sci
	810	A. Uskudar-Guclu; S. Unlu; H. Salih-Dogan; S. Yalcin; A. Basustaoglu	2024	unrelated data	Biological and genomic characteristics of three novel bacteriophages and a phage-plasmid of Klebsiella pneumoniae	Canadian Journal of Microbiology
	811	B. Ball; A. Sukumaran; J. R. Krieger; J. Geddes-McAlister	2024	unrelated data	Comparative Cross-Kingdom DDA- and DIA-PASEF Proteomic Profiling Reveals Novel Determinants of Fungal Virulence and a Putative Druggable Target	J Proteome Res
	812	B. E. Ring; G. E. Shepard; S. Khadka; C. L. Holmes; M. A. Bachman; L. A. Mike	2024	unrelated data	Arginine Regulates the Mucoid Phenotype of Hypervirulent Klebsiella pneumoniae	bioRxiv
	813	B. I. Aslanov; A. E. Goncharov; S. D. Konev; A. S. Mochov; D. V. Azarov; E. A. Lebedeva; A. V. Kuleshova; V. V. Kolodzhieva; E. N. Kolosovskaya; A. M. Nifontova; D. A. Lioznov	2024	unrelated data	The Susceptibility of Klebsiella Pneumoniae Strains Isolated from COVID-19 Patients to Commercially Available Bacteriophage Medications	Antibiotiki i Khimioterapiya
	814	C. C. A. van Linge; R. F. J. Kullberg; O. Chouchane; J. J. T. H. Roelofs; W. H. F. Goessens; C. van ‘t Veer; J. C. Sirard; A. F. de Vos; T. van der Poll	2024	unrelated data	Topical adjunctive treatment with flagellin augments pulmonary neutrophil responses and reduces bacterial dissemination in multidrug-resistant K. pneumoniae infection	Frontiers in Immunology
	815	C. Laffont; T. Wechsler; R. Kümmerli	2024	unrelated data	Interactions between Pseudomonas aeruginosa and six opportunistic pathogens cover a broad spectrum from mutualism to antagonism	Environ Microbiol Rep
	816	C. Liu; J. Guo; S. Fan; W. Guo; H. Qi; S. Baker; P. Du; B. Cao	2024	unrelated data	An increased prevalence of carbapenem-resistant hypervirulent Klebsiella pneumoniae associated with the COVID-19 pandemic	Drug Resistance Updates
	817	C. Liu; J. Yi; M. Lu; P. Yang; C. Du; F. Jiang; P. Du; N. Shen	2024	unrelated data	Dynamic within-host cefiderocol heteroresistance caused by bla(SHV-12) amplification in pandrug-resistant and hypervirulent Klebsiella pneumoniae sequence type 11	Drug Resist Updat
	818	C. Liu; J. Yi; P. Yang; C. Du; F. Jiang; M. Lu; P. Du; N. Shen	2024	unrelated data	Overexpression of blaSHV-12 caused by tandem amplification contributed to ceftazidime/avibactam resistance in hypervirulent and carbapenem-resistant Klebsiella pneumoniae	Emerging Microbes and Infections
	819	C. Y. Kao; P. Y. Kuo; C. C. Lin; Y. Y. Cheng; M. C. Wang; Y. C. Chen; W. H. Lin	2024	unrelated data	Molecular characterization of colistin-resistant Klebsiella pneumoniae isolates and their conjugative mcr-carrying plasmids	J Infect Public Health
	820	C. Yoon; J. Kim; W. Jang; J. W. Ko; J. Kim; H. Pai; Y. Lee; B. Kim	2024	unrelated data	Clinical and microbiological characteristics of female patients with acute pyelonephritis who experienced urinary tract infections within the previous year	J Infect Public Health
	821	C. Zheng; D. Li; Y. Wang; L. Wang; Y. Huang; J. Yao	2024	unrelated data	Risk factors and genetic characteristics of the carriage of hypervirulent and carbapenem-resistant Acinetobacter baumannii among pregnant women	Frontiers in Microbiology
	822	C.-H. Liao; K.-L. Kao; S.-I. Wu; C.-J. Yang	2024	unrelated data	Stool microbiota analysis for abundance of genus Klebsiella among adults and children in endemic area for community Klebsiella pneumoniae infection	Journal of Microbiology Immunology and Infection
	823	D. G. Chandrashekarappa; M. E. Van Allen; X. R. Bina; J. E. Bina	2024	unrelated data	Shedding light on Klebsiella pneumoniae virulence: Engineering of broad host range bioluminescence reporter vectors for transcriptional analysis in drug resistant pathogens	Plasmid
	824	D. Hu; S. Wang; M. Xu; J. Zhang; X. Luo; W. Zhou; Q. Ma; X. Ma	2024	unrelated data	Double bla(KPC-2) copies quadrupled minimum inhibitory concentration of ceftazidime-avibactam in hospital-derived Klebsiella pneumoniae	Microbiol Spectr
	825	D. Rojas; A. E. Marcoleta; M. Galvez-Silva; M. A. Varas; M. Diaz; M. Hernandez; C. Vargas; G. Nourdin-Galindo; E. Koch; P. Saldivia; J. Vielma; Y.-H. Gan; Y. Chen; N. Guiliani; F. P. Chavez	2024	unrelated data	Inorganic Polyphosphate Affects Biofilm Assembly, Capsule Formation, and Virulence of Hypervirulent ST23 Klebsiella pneumoniae	Acs Infectious Diseases
	826	E. D. Wilkie; J. O. Alao; T. T. Sotala; A. O. Oluduro	2024	unrelated data	Molecular characterisation of virulence genes in bacterial pathogens from daycare centres in Ile-Ife, Nigeria: implications for infection control	BMC Infect Dis
	827	E. Doğan; K. Sydow; S. E. Heiden; E. Eger; G. Wassilew; R. A. Proctor; J. A. Bohnert; E. A. Idelevich; K. Schaufler; K. Becker	2024	unrelated data	Klebsiella pneumoniae exhibiting a phenotypic hyper-splitting phenomenon including the formation of small colony variants	Front Cell Infect Microbiol
	828	E. Haracic; J. K. Waters; T. Nguyen Thi Nguyen; X. Kostoulias; B. J. Davies; L. Yu; A. Y. Peleg; V. Bulone; F. L. Short; B. A. Eijkelkamp	2024	unrelated data	Fatty Acid Uptake in Klebsiella pneumoniae and the Landscape of Its Infectious Niches	ACS Infect Dis
	829	E. Roscioli; V. Z. G. Fonseca; S. S. Bosch; I. Paciello; G. Maccari; G. Batani; S. Stazzoni; G. Cardinali; G. Tiseo; C. Giordano; Y. Shen; L. Capoccia; M. Ridelfi; M. Troisi; N. Manganaro; C. Mugnaini; D. Cardamone; C. De Santi; A. Ciabattini; L. Cerofolini; M. Fragai; D. Licastro; D. P. Nicolau; K. Abdelraouf; S. Barnini; F. Menichetti; M. Falcone; C. Sala; A. Kabanova; R. Rappuoli	2024	unrelated data	Anti-capsule human monoclonal antibodies protect against hypervirulent and pandrug-resistant <italic>Klebsiella pneumoniae</italic>	bioRxiv
	830	E. Rotman; S. McClure; J. Glazier; J. Fuerte-Stone; J. Foldi; A. Erani; R. McGann; J. Arnold; H. Lin; S. Valaitis; M. Mimee	2024	unrelated data	Rapid design of bacteriophage cocktails to suppress the burden and virulence of gut-resident carbapenem-resistant Klebsiella pneumoniae	Cell Host Microbe
	831	E. Ruhland; M. Siemers; R. Gerst; F. Späth; L. N. Vogt; M. T. Figge; K. Papenfort; K. S. Fröhlich	2024	unrelated data	The global RNA-RNA interactome of Klebsiella pneumoniae unveils a small RNA regulator of cell division	Proc Natl Acad Sci U S A
	832	E. Vialetto; S. Miele; M. G. Goren; J. Yu; Y. Yu; D. Collias; B. Beamud; L. Osbelt; M. Lourenço; T. Strowig; S. Brisse; L. Barquist; U. Qimron; D. Bikard; C. L. Beisel	2024	unrelated data	Systematic interrogation of CRISPR antimicrobials in Klebsiella pneumoniae reveals nuclease-, guide- and strain-dependent features influencing antimicrobial activity	Nucleic Acids Res
	833	F. Bisaro; C. D. Jackson-Litteken; J. C. McGuffey; A. J. Hooppaw; S. Bodrog; L. Jebeli; M. Janet-Maitre; J. C. Ortiz-Marquez; T. van Opijnen; N. E. Scott; G. Di Venanzio; M. F. Feldman	2024	unrelated data	Diclofenac sensitizes multi-drug resistant Acinetobacter baumannii to colistin	PLoS Pathog
	834	F. Edward	2024	unrelated data	Comparing the evolution and virulence of the carbapenem resistant Klebsiella pneumoniae (CRKP) clones and their plasmids in Europe and China
	835	F. Lúcio Fábio Caldas	2024	unrelated data	Functional characterization of a putative motility modulator in Klebsiella pneumoniae and its role in the pathogenicity of this bacterium
	836	G. Bhattacharjee; N. Gohil; K. Khambhati; D. Gajjar; A. Abusharha; V. Singh	2024	unrelated data	A paper-based assay for detecting hypervirulent Klebsiella pnuemoniae using CRISPR-Cas13a system	Microchemical Journal
	837	G. Y. Lee; J. Song	2024	unrelated data	Single missense mutations in Vi capsule synthesis genes confer hypervirulence to Salmonella Typhi	Nature Communications
	838	H. B. Cooper; B. Vezina; J. Hawkey; V. Passet; S. López-Fernández; J. M. Monk; S. Brisse; K. E. Holt; K. L. Wyres	2024	unrelated data	A validated pangenome-scale metabolic model for the Klebsiella pneumoniae species complex	Microb Genom
	839	H. Chen; H. Liu; Y. Gong; R. A. Dunstan; Z. Ma; C. Zhou; D. Zhao; M. Tang; T. Lithgow; T. Zhou	2024	unrelated data	A Klebsiella-phage cocktail to broaden the host range and delay bacteriophage resistance both in vitro and in vivo	NPJ Biofilms Microbiomes
	840	H. Choi; M. H. Choi; D. Kim; K. H. Lee; S. H. Jeong	2024	unrelated data	Shifting trends in bloodstream infection-causing microorganisms and their clinical impact in patients with haematologic malignancies in South Korea: A propensity score-matched study	Int J Antimicrob Agents
	841	H. H. Mirbag; S. Tajbakhsh; A. Askari; F. Yousefi	2024	unrelated data	Comparison of virulence factors between ESBL and non-ESBL producing Klebsiella pneumoniae isolates	Iranian Journal of Microbiology
	842	H. Heng; X. Yang; L. Ye; Y. Tang; Z. Guo; J. Li; E. W. Chan; R. Zhang; S. Chen	2024	unrelated data	Global genomic profiling of Klebsiella pneumoniae: A spatio-temporal population structure analysis	Int J Antimicrob Agents
	843	H. Hong; L. Fan; W. Shi; Y. Zhu; P. Liu; D. Wei; Y. Liu	2024	unrelated data	Overexpression of β-lactamase genes (bla(KPC,) bla(SHV)) and novel CirA deficiencies contribute to decreased cefiderocol susceptibility in carbapenem-resistant Klebsiella pneumoniae before its approval in China	Antimicrob Agents Chemother
	844	H. K. Nguyen; M. M. Duke; Q. E. Grayton; C. A. Broberg; M. H. Schoenfisch	2024	unrelated data	Impact of nitric oxide donors on capsule, biofilm and resistance profiles of Klebsiella pneumoniae	Int J Antimicrob Agents
	845	H. L. Liu; Z. H. Chen; M. Z. Li; Y. W. Zhou; R. Li; Y. X. Wang	2024	unrelated data	Induction and Circular Structure Analysis of Prophage in Carbapenem-resistant Hypermucoviscous Klebsiella pneumoniae K2-ST375	Biotechnology Bulletin
	846	H. Li; X. Liu; S. Li; J. Rong; S. Xie; Y. Gao; L. Zhong; Q. Jiang; G. Jiang; Y. Ren; W. Sun; Y. Hong; Z. Zhou	2024	unrelated data	KleTy: integrated typing scheme for core genome and plasmids reveals repeated emergence of multi-drug resistant epidemic lineages in Klebsiella worldwide	Genome Med
	847	H. Liu; H. Chen; Z. Ma; Y. Zhang; S. Zhang; D. Zhao; Z. Yao; T. Zhou; Z. Wang	2024	unrelated data	Plumbagin enhances antimicrobial and anti-biofilm capacities of chlorhexidine against clinical Klebsiella pneumoniae while reducing resistance mutations	Microbiol Spectr
	848	H. Mohamed; E. Marusich; M. Divashuk; S. Leonov	2024	unrelated data	A unique combination of natural fatty acids from Hermetia illucens fly larvae fat effectively combats virulence factors and biofilms of MDR hypervirulent mucoviscus Klebsiella pneumoniae strains by increasing Lewis acid-base/van der Waals interactions in bacterial wall membranes	Frontiers in Cellular and Infection Microbiology
	849	H. Salih Doğan; A. Karaynir; Ü. Yilmaz; B. B. Başgöz; T. Hoşbul; B. Bozdoğan	2024	unrelated data	Two novel phages, Klebsiella phage GADU21 and Escherichia phage GADU22, from the urine samples of patients with urinary tract infection	Virus Genes
	850	H. X. Hong; B. H. Huo; T. X. Xiang; D. D. Wei; Q. S. Huang; P. Liu; W. Zhang; Y. Xu; Y. Liu	2024	unrelated data	Virulence plasmid with IroBCDN deletion promoted cross-regional transmission of ST11-KL64 carbapenem-resistant hypervirulent Klebsiella pneumoniae in central China	BMC Microbiology
	851	H.-J. Jung; H. A. Kim; M. Hyun; J. Y. Lee; Y. J. Kim; S.-I. Suh; E.-K. Jo; W.-K. Baek; J. K. Kim	2024	unrelated data	Inhibiting lipid droplet biogenesis enhances host protection against hypervirulent Klebsiella pneumoniae infections	Medical Microbiology and Immunology
	852	I. P. Miller; A. G. Laney; G. Zahn; B. J. Sheehan; K. V. Whitley; R. H. Kuddus	2024	unrelated data	Isolation and preliminary characterization of a novel bacteriophage vB_KquU_φKuK6 that infects the multidrug-resistant pathogen Klebsiella quasipneumoniae	Frontiers in Microbiology
	853	J. B. Parsons; A. E. Sidders; A. Z. Velez; B. M. Hanson; M. Angeles-Solano; F. Ruffin; S. E. Rowe; C. A. Arias; V. G. Fowler; J. T. Thaden; B. P. Conlon	2024	unrelated data	In-patient evolution of a high-persister Escherichia coli strain with reduced in vivo antibiotic susceptibility	Proceedings of the National Academy of Sciences of the United States of America
	854	J. C. Miller; A. S. Cross; S. M. Tennant; S. M. Baliban	2024	unrelated data	Klebsiella pneumoniae Lipopolysaccharide as a Vaccine Target and the Role of Antibodies in Protection from Disease	Vaccines
	855	J. Chen; G. Li; Y. Shao; Z. Cheng; F. Wan; D. Wu; D. Wei; P. Liu; F. Du; Y. Liu	2024	unrelated data	Clinical, phenotypic characterization and genomic analysis of the mucoid Acinetobacter baumannii from a teaching hospital	Microbial Pathogenesis
	856	J. Denissen; B. Havenga; B. Reyneke; S. Khan; W. Khan	2024	unrelated data	Comparing antibiotic resistance and virulence profiles of Enterococcus faecium, Klebsiella pneumoniae, and Pseudomonas aeruginosa from environmental and clinical settings	Heliyon
	857	J. Dey; S. R. Mahapatra; T. K. Raj; N. Misra; M. Suar	2024	unrelated data	Identification of potential flavonoid compounds as antibacterial therapeutics against Klebsiella pneumoniae infection using structure-based virtual screening and molecular dynamics simulation	Mol Divers
	858	J. Fang; G. Wang; X. Kang; Z. Pan; Y. Mei; H. Chen; Y. Liu; T. Xiang	2024	unrelated data	Analysis of the hypovirulent Klebsiella pneumoniae with the NDM-5 gene on IncN plasmids	Microbiology Spectrum
	859	J. Gray; V. V. L. Torres; E. Goodall; S. A. McKeand; D. Scales; C. Collins; L. Wetherall; Z. J. Lian; J. A. Bryant; M. T. Milner; K. A. Dunne; C. Icke; J. L. Rooke; T. Schneiders; P. A. Lund; A. F. Cunningham; J. A. Cole; I. R. Henderson	2024	unrelated data	Transposon mutagenesis screen in Klebsiella pneumoniae identifies genetic determinants required for growth in human urine and serum	Elife
	860	J. J. Jacob; B. S. Beresford-Jones; C. Shankar; F. Abdullah; S. Kulkarni; S. Baker; B. Veeraraghavan; K. Walia	2024	unrelated data	Limited evidence of spill over of antimicrobial resistant<italic> Klebsiella pneumoniae</italic> from animal/environmental reservoirs to humans in India	medRxiv
	861	J. J. Muner; P. A. A. de Oliveira; J. Baboghlian; S. C. Moura; A. G. de Andrade; M. M. de Oliveira; Y. F. d. Campos; A. S. F. Mancano; N. M. G. Siqueira; T. Pacheco; L. F. C. Ferraz	2024	unrelated data	The transcriptional regulator Fur modulates the expression of uge , a gene essential for the core lipopolysaccharide biosynthesis in Klebsiella pneumoniae	Bmc Microbiology
	862	J. M. E. Adams; P. B. Moulding; O. M. El-Halfawy	2024	unrelated data	Polyamine-mediated sensitization of Klebsiella pneumoniae to macrolides through a dual mode of action	bioRxiv
	863	J. Mao; X. Yang; C. Yan; F. Wang; R. Zheng	2024	unrelated data	Proteomic analysis of carbapenem-resistant Klebsiella pneumoniae outer membrane vesicles under the action of phages combined with tigecycline	Ann Clin Microbiol Antimicrob
	864	J. Qian; P. Jin; Y. Yang; N. Ma; Z. Yang; X. Zhang	2024	unrelated data	Protein function annotation and virulence factor identification of Klebsiella pneumoniae genome by multiple machine learning models	Microb Pathog
	865	J. Reygner; J. Delannoy; M. T. Barba-Goudiaby; C. Gasc; B. Levast; E. Gaschet; L. Ferraris; S. Paul; N. Kapel; A. J. Waligora-Dupriet; F. Barbut; M. Thomas; C. Schwintner; B. Laperrousaz; N. Corvaïa	2024	unrelated data	Reduction of product composition variability using pooled microbiome ecosystem therapy and consequence in two infectious murine models	Appl Environ Microbiol
	866	J. T. Connell; G. Bouras; K. Yeo; K. Fenix; C. Cooksley; A. Bassiouni; S. Vreugde; P. J. Wormald; A. J. Psaltis	2024	unrelated data	Characterising the allergic fungal rhinosinusitis microenvironment using full-length 16S rRNA gene amplicon sequencing and fungal ITS sequencing	Allergy: European Journal of Allergy and Clinical Immunology
	867	J. T. P. Silva; F. F. Santos; T. B. Valiatti; A. Valêncio; C. D. S. Ribeiro Á; L. F. V. Oliveira; R. Cayô; A. C. C. Pignatari; A. C. Gales	2024	unrelated data	Unravelling the genomic characteristics of a Klebsiella quasipneumoniae clinical isolate carrying bla(NDM-1)	J Glob Antimicrob Resist
	868	J. U. Mueller; M. Schwabe; L.-S. Swiatek; S. E. Heiden; R. Schlueter; M. Sittner; J. A. Bohnert; K. Becker; E. A. Idelevich; S. Guenther; E. Eger; K. Schaufler	2024	unrelated data	Temperatures above 37°C increase virulence of a convergent Klebsiella pneumoniae sequence type 307 strain	Frontiers in Cellular and Infection Microbiology
	869	J. Wangkheimayum; T. Banerjee; S. Baishya; S. Sharma; M. D. Choudhury; M. A. Laskar; A. Bhattacharjee	2024	unrelated data	Linoleic acid acts as a potential anti-virulence agent in Klebsiella pneumoniae	Germs
	870	J. Yang; L. Xu; Y. Zhou; M. Cui; D. Liu; J. Wang; Y. Wang; X. Deng	2024	unrelated data	Repurposing harmaline as a novel approach to reverse tmexCD1-toprJ1-mediated tigecycline resistance against klebsiella pneumoniae infections	Microbial Cell Factories
	871	J. Yang; Y. Xiong; H. W. Barkema; X. Tong; Y. Lin; Z. Deng; J. P. Kastelic; D. B. Nobrega; Y. Wang; B. Han; J. Gao	2024	unrelated data	Comparative genomic analyses of Klebsiella pneumoniae K57 capsule serotypes isolated from bovine mastitis in China	Journal of Dairy Science
	872	K. B. Said; A. Alsolami; K. F. Alshammari; F. Alshammari; S. A. Alhallabi; S. F. Alafnan; S. Moussa; A. I. Bashir; K. S. Alshurtan; R. Aboras; E. K. Sogeir; A. M. A. Alnajib; A. D. Alotaibi; R. M. E. Ahmed	2024	unrelated data	A Sequent of Gram-Negative Co-Infectome-Induced Acute Respiratory Distress Syndrome Are Potentially Subtle Aggravators Associated to the SARS-CoV-2 Evolution of Virulence	Diagnostics
	873	K. Qin; X. Shi; K. Yang; Q. Xu; F. Wang; S. Chen; T. Xu; J. Liu; W. Wen; R. Chen; Z. Liu; L. Cui; K. Zhou	2024	unrelated data	Phage-antibiotic synergy suppresses resistance emergence of Klebsiella pneumoniae by altering the evolutionary fitness	Mbio
	874	K. Sydow; E. Dogan; M. Schwabe; S. E. Heiden; M. M. Khan; J. U. Mueller; J. A. Bohnert; D. Baecker; R. Schlueter; P. Schierack; E. Eger; E. A. Idelevich; K. Becker; K. Schaufler	2024	unrelated data	In-host evolution of classic to convergent Klebsiella pneumoniae sequence type 147 isolates and impact of associated capsular changes on different morphotypes	bioRxiv
	875	K. Tada; R. Shibata; T. Nakamura; Y. Kawaguchi; Y. Nakano; H. Ishii; K. Ura; H. Yamada; S. Maekawa; K. Ito; K. Masutani	2024	unrelated data	Retraction notice to Severe disseminated infection by hypermucoviscous Klebsiella pneumoniae successfully treated by intensive therapy with continuous hemodiafiltration using AN69ST: A case report and review of the literature"J Infect Chemother 29 (2023) 1075–1080, (S1341321X2300168X), (10.1016/j.jiac.2023.07.006)]"	Journal of Infection and Chemotherapy
	876	K. Wu; X. Lin; Y. Lu; R. Dong; H. Jiang; S. L. Svensson; J. Zheng; N. Shen; A. Camilli; Y. Chao	2024	unrelated data	RNA interactome of hypervirulent Klebsiella pneumoniae reveals a small RNA inhibitor of capsular mucoviscosity and virulence	Nature Communications
	877	L. A. Gumbatova; E. V. Lebedeva; T. A. Sergeeva; B. I. Aslanov; S. A. Gordeeva; D. A. Gusev	2024	unrelated data	Possibilities of rational application of bacteriophages in the therapy of infections caused by polyresistant strains of Klebsiella pneumoniae	Jurnal Infektologii
	878	L. Chen; H. Xiang; H. Yang; J. Zhang; B. Huang; Z. Tan; Y. Wang; H. Ma	2024	unrelated data	Inhibition of porcine origin Klebsiella pneumoniae capsular polysaccharide and immune escape by BY3 compounded traditional Chinese medicine residue fermentation broth	Microbial Pathogenesis
	879	L. de los Santos; R. L. Beckman; C. DeBarro; J. E. Keener; M. D. T. Torres; C. de la Fuente-Nunez; J. S. Brodbelt; R. M. Fleeman	2024	unrelated data	Polyproline peptide targets Klebsiella pneumoniae polysaccharides to collapse biofilms	Cell Reports Physical Science
	880	L. Zhu; J. Li; J. Yang; X. Li; D. Lin; M. Wang	2024	unrelated data	Fermentation broth from fruit and vegetable waste works: Reducing the risk of human bacterial pathogens in soil by inhibiting quorum sensing	Environ Int
	881	L.-Y. Zhang; J.-W. Tang; B.-S. Tian; Y. Huang; X.-Y. Liu; Y. Zhao; X.-X. Cui; X.-Y. Zhang; Y.-R. Qin; G.-H. Li; L. Wang	2024	unrelated data	Identification of hypermucoviscous Klebsiella pneumoniae strains via untargeted surface-enhanced Raman spectroscopy	Analytical Methods
	882	M. A. Campanero-Rhodes; S. Martí; N. Hernández-Ortiz; M. Cubero; J. Ereño-Orbea; A. Ardá; J. Jiménez-Barbero; C. Ardanuy; D. Solís	2024	unrelated data	Insights into the recognition of hypermucoviscous Klebsiella pneumoniae clinical isolates by innate immune lectins of the Siglec and galectin families	Front Immunol
	883	M. A. Hassan; S. Abd El-Aziz; A. Nabil-Adam; T. M. Tamer	2024	unrelated data	Formulation of novel bioactive gelatin inspired by cinnamaldehyde for combating multi-drug resistant bacteria: Characterization, molecular docking, pharmacokinetic analyses, and in vitro assessments	International Journal of Pharmaceutics
	884	M. A. Munim; A. A. Tanni; M. M. Hossain; K. Chakma; A. Mannan; S. M. R. Islam; J. G. Tiwari; S. D. Gupta	2024	unrelated data	Whole genome sequencing of multidrug-resistant Klebsiella pneumoniae from poultry in Noakhali, Bangladesh: Assessing risk of transmission to humans in a pilot study	Comp Immunol Microbiol Infect Dis
	885	M. Allami; E. J. Mohammed; Z. Alnaji; A. J. S	2024	unrelated data	Antibiotic resistance and its correlation with biofilm formation and virulence genes in Klebsiella pneumoniae isolated from wounds	J Appl Genet
	886	M. de la Paz Gutierrez; F. H. Damron; F. Sisti; J. Fernández	2024	unrelated data	BvgR is important for virulence-related phenotypes in Bordetella bronchiseptica	Microbiology Spectrum
	887	M. Erinmez; Y. Zer	2024	unrelated data	In vitro effects of deferoxamine on antibiotic susceptibility in Gram-negative bacteria	Adv Clin Exp Med
	888	M. G. Fernández-Manteca; A. A. Ocampo-Sosa; D. F. Vecilla; M. S. Ruiz; M. P. Roiz; F. Madrazo; J. Rodríguez-Grande; J. Calvo-Montes; L. Rodríguez-Cobo; J. M. López-Higuera; M. C. Fariñas; A. Cobo	2024	unrelated data	Identification of hypermucoviscous Klebsiella pneumoniae K1, K2, K54 and K57 capsular serotypes by Raman spectroscopy	Spectrochim Acta A Mol Biomol Spectrosc
	889	M. Gontijo; M. P. Teles; H. M. Correia; G. P. Jorge; I. C. R. S. Goes; A. J. F. Flores; M. Braz; L. d. M. Ceseti; P. Z. Ramos; I. Rosa e Silva; P. M. P. Vidigal; J. Kobarg; R. M. Counago; C. E. Alvarez-Martinez; C. Pereira; C. S. R. Freire; A. Almeida; M. Brocchi	2024	unrelated data	Combined effect of SAR- endolysin LysKpV475 with polymyxin B and Salmonella bacteriophage phSE-5	Microbiology-Sgm
	890	M. H. Rahman; S. Al Azad; M. F. Uddin; M. Farzana; I. A. Sharmeen; K. S. Kabbo; A. Jabin; A. Rahman; F. Jamil; S. A. Srishti; F. H. Riya; T. Khan; R. Ahmed; Nurunnahar; S. Rahman; M. F. R. Khan; M. B. Rahman	2024	unrelated data	WGS-based screening of the co-chaperone protein DjlA-induced curved DNA binding protein A (CbpA) from a new multidrug-resistant zoonotic mastitis-causing Klebsiella pneumoniae strain: a novel molecular target of selective flavonoids	Mol Divers
	891	M. Hakimian; A. Doosti; A. Sharifzadeh	2024	unrelated data	A novel chimeric vaccine containing multiple epitopes for simulating robust immune activation against Klebsiella pneumoniae	BMC Immunol
	892	M. Hernández; C. Areche; G. Castañeta; D. Rojas; M. A. Varas; A. E. Marcoleta; F. P. Chávez	2024	unrelated data	Dictyostelium discoideum-assisted pharmacognosy of plant resources for discovering antivirulence molecules targeting Klebsiella pneumoniae	Natural Product Research
	893	M. Isogai; K. Kawamura; T. Yagi; S. Kayama; M. Sugai; Y. Doi; M. Suzuki	2024	unrelated data	Evaluation of Klebsiella pneumoniae pathogenicity through holistic gene content analysis	Microb Genom
	894	M. Liu; H. Wang; C. Chu; F. Min; L. Sun; T. Zhang; Q. Meng	2024	unrelated data	Establishment and application of a rapid molecular diagnostic platform for the isothermal visual amplification of group B Streptococcus based on recombinase polymerase	Front Cell Infect Microbiol
	895	M. Osman; D. Daaboul; A. G. Tajani; K. El Omari; B. Bisha; J. Hassan; C. L. Cazer; K. J. Fiorella; N. Karah; A. Abbara; M. Hamze; K. J. Cummings; T. Naas; Kassem, II	2024	unrelated data	Multidrug-resistant pathogens contaminate river water used in irrigation in disenfranchised communities	J Glob Antimicrob Resist
	896	M. S. Fedorova; G. I. Mutallapova; Z. A. Aznabayeva; V. N. Ilyina; N. D. Zakarova; L. L. Yadykova; E. Y. Trizna; A. R. Kayumov	2024	unrelated data	Bacteriophages from waters of the Volga region	Limnology and Freshwater Biology
	897	M. Tang; Z. Yao; Y. Liu; Z. Ma; D. Zhao; Z. Mao; Y. Wang; L. Chen; T. Zhou	2024	unrelated data	Host immunity involvement in the outcome of phage therapy against hypervirulent Klebsiella pneumoniae infections	Antimicrobial Agents and Chemotherapy
	898	M. V. Edelstein; E. R. Shaidullina; N. V. Ivanchik; A. V. Dekhnich; A. V. Mikotina; E. Y. Skleenova; M. V. Sukhorukova; I. S. Azizov; E. A. Shek; A. V. Romanov; I. S. Trushin; A. Y. Kuzmenkov; R. S. Kozlov	2024	unrelated data	Antimicrobial resistance of clinical isolates of Klebsiella pneumoniae and Escherichia coli in Russian hospitals: results of a multicenter epidemiological study	Kliniceskaa Mikrobiologia i Antimikrobnaa Himioterapia
	899	M. W. Mwangi; T. W. Wanjau; E. O. Omwenga	2024	unrelated data	Stingless bee honey: Nutritional, physicochemical, phytochemical and antibacterial validation properties against wound bacterial isolates	PLoS One
	900	M. Xie; L. Ye; K. Chen; Q. Xu; C. Yang; X. Chen; E. W. C. Chan; F. Li; S. Chen	2024	unrelated data	Clinical use of tigecycline may contribute to the widespread dissemination of carbapenem-resistant hypervirulent Klebsiella pneumoniae strains	Emerging Microbes and Infections
	901	M. Ye; L. Liu; B. Liu; X. Zhou; Q. Li	2024	unrelated data	Drug Resistance and Molecular Characteristics of Carbapenem-Resistant OXA-48-Producing Klebsiella pneumoniae Strains in Hainan, China	Microorganisms
	902	M. Z. Iqbal; P. He; P. He; Y. Wu; S. Munir; Y. He	2024	unrelated data	The Response of Murine Gut Microbiome in the Presence of Altered rpoS Gene of Klebsiella pneumoniae	Int J Mol Sci
	903	N. Liu; N. Lou; J. Huang; Z. Chen; B. Li; Z. Zhang; Y. Hong; L. Cao; W. Xiao	2024	unrelated data	Genomic surveillance indicates clonal replacement of hypervirulent Klebsiella pneumoniae ST881 and ST29 lineage strains in vivo	Frontiers in Microbiology
	904	N. Watanabe; A. Masuda; T. Watari; Y. Otsuka; K. Yamagata; M. Fujioka	2024	unrelated data	Evaluation of an optimal agar medium for detecting hypervirulent Klebsiella pneumoniae using string test	Access microbiology
	905	O. Neagu; L. Luca; M. Bosa; A. Tita; M. C. Ceausu	2024	unrelated data	Neutrophilic Myocarditis: Insights from a Forensic Centre's Retrospective Study	Diagnostics
	906	O. O. Ikhimiukor; N. I. Zac Soligno; I. J. Akintayo; M. M. Marcovici; S. S. R. Souza; A. Workman; I. W. Martin; C. P. Andam	2024	unrelated data	Clonal background and routes of plasmid transmission underlie antimicrobial resistance features of bloodstream Klebsiella pneumoniae	Nature Communications
	907	P. B. Yuan; L. T. Dai; Q. K. Zhang; Y. X. Zhong; W. T. Liu; L. Yang; D. Q. Chen	2024	unrelated data	Global emergence of double and multi-carbapenemase producing organisms: epidemiology, clinical significance, and evolutionary benefits on antimicrobial resistance and virulence	Microbiol Spectr
	908	P. Li; M. Shen; W. Ma; X. Zhou; J. Shen	2024	unrelated data	LysZX4-NCA, a new endolysin with broad-spectrum antibacterial activity for topical treatment	Virus Research
	909	P. Pandey; S. Pradhan; K. Meher; M. Lopus; S. L. Vavilala	2024	unrelated data	Exploring the efficacy of tryptone-stabilized silver nanoparticles against respiratory tract infection-causing bacteria: a study on planktonic and biofilm forms	Biomed Mater
	910	Q. Wang; R. Chen; H. Liu; Y. Liu; J. Li; Y. Wang; Y. Jin; Y. Bai; Z. Song; X. Lu; C. Wang; Y. Hao	2024	unrelated data	Isolation and characterization of lytic bacteriophage vB_KpnP_23: A promising antimicrobial candidate against carbapenem-resistant Klebsiella pneumoniae	Virus Res
	911	Q. Wang; Y. Liu; R. Chen; M. Zhang; Z. Si; Y. Wang; Y. Jin; Y. Bai; Z. Song; X. Lu; M. Hao; Y. Hao	2024	unrelated data	Genomic insights into the evolution and mechanisms of carbapenem-resistant hypervirulent Klebsiella pneumoniae co-harboring bla(KPC) and bla(NDM): implications for public health threat mitigation	Ann Clin Microbiol Antimicrob
	912	Q. Xu; M. Xie; X. Yang; X. Liu; L. Ye; K. Chen; E. W. Chan; S. Chen	2024	unrelated data	Conjugative transmission of virulence plasmid in Klebsiella pneumoniae mediated by a novel IncN-like plasmid	Microbiol Res
	913	R. El-Mergawy; L. Chafin; J. A. Ovando-Ricardez; L. Rosas; M. Tsai; M. Rojas; A. L. Mora; R. K. Mallampalli	2024	unrelated data	FOXK2 targeting by the SCF-E3 ligase subunit FBXO24 for ubiquitin mediated degradation modulates mitochondrial respiration	Journal of Biological Chemistry
	914	R. F. Sabala; A. Fukuda; C. Nakajima; Y. Suzuki; M. Usui; M. Elhadidy	2024	unrelated data	Carbapenem and colistin-resistant hypervirulent Klebsiella pneumoniae: An emerging threat transcending the egyptian food chain	J Infect Public Health
	915	R. Jaganathan; V. Vishnuvanditha; T. Selvankumar	2024	unrelated data	Control of Multidrug-Resistant Hospitalized Pathogenic Bacteria Using the Secondary Metabolites of Calotropis procera and In-silico Analysis of Bacterial Virulent Proteins	Texila International Journal of Public Health
	916	R. Maake; I. Achilonu	2024	unrelated data	Expression, Purification and Biophysical Characterisation of Klebsiella Pneumoniae Protein Adenylyltransferase: A Systematic Integration of Empirical and Computational Modelling Approaches	Protein Journal
	917	R. Ortiz Moyano; S. Dentice Maidana; Y. Imamura; M. Elean; F. Namai; Y. Suda; K. Nishiyama; V. Melnikov; H. Kitazawa; J. Villena	2024	unrelated data	Antagonistic Effects of Corynebacterium pseudodiphtheriticum 090104 on Respiratory Pathogens	Microorganisms
	918	R. Ramakrishnan; A. V. Nair; K. Parmar; R. S. Rajmani; D. Chakravortty; D. Das	2024	unrelated data	Combating biofilm-associated Klebsiella pneumoniae infections using a bovine microbial enzyme	NPJ Biofilms Microbiomes
	919	R. Zhang; Y. Liu; S. Wang; J. Kang; Y. Song; D. Yin; S. Wang; B. Li; X. Zhao; J. Duan	2024	unrelated data	Anti-bacteria, anti-biofilm, and anti-virulence activity of the synthetic compound MTEBT-3 against carbapenem-resistant Klebsiella pneumoniae strains ST3984	Microb Pathog
	920	S. Das; A. K. Pandey; D. E. Morris; R. Anderson; V. Lim; C. C. Wie; I. K. S. Yap; A. G. Alattraqchi; H. Simin; R. Abdullah; C. C. Yeo; S. C. Clarke; D. W. Cleary	2024	unrelated data	Respiratory carriage of hypervirulent Klebsiella pneumoniae by indigenous populations of Malaysia	Bmc Genomics
	921	S. Dehdashti; P. Mohseni; R. Ghanbarpour; S. Aslani; M. S. Moradiyan; D. Kalantar-Neyestanaki	2024	unrelated data	The emergence of carbapenem-resistance and New Delhi metallo-β-lactamase-1 (blaNDM-1) among Salmonella spp. in Kerman, Iran	Iranian Journal of Microbiology
	922	S. H. Li; R. Y. Wang; J. K. Zhang; K. F. Yi; J. H. Liu; H. Wu; L. Yuan; Y. J. Zhai; G. Z. Hu	2024	unrelated data	Biological and genomic characterization of a polyvalent phage PSH-1 against multidrug-resistant Salmonella Enteritidis	BMC Microbiology
	923	S. Hanna; A. Morrow; S. Voth; R. Morrow; C. Choi; M. Lin; T. Stevens; J. Pittet; B. Wagener	2024	unrelated data	Pathogenesis of Klebsiella Pneumoniae Induced Proteinopathy is Amyloid Strain Dependent	American Journal of Clinical Pathology
	924	S. Herrera-Espejo; J. L. Domínguez-Miranda; J. I. Rodríguez-Mogollo; J. Pachón; E. Cordero; M. E. Pachón-Ibáñez	2024	unrelated data	Effects of pH on the Pathogenicity of Escherichia coli and Klebsiella pneumoniae on the Kidney: In Vitro and In Vivo Studies	Int J Mol Sci
	925	S. J. Kim; T. Kim; H. Choi; T. R. Shin; H. I. Kim; S. H. Jang; J. Y. Hong; C. Y. Lee; S. Chung; J. H. Choi; Y. S. Sim	2024	unrelated data	Respiratory pathogen and clinical features of hospitalized patients in acute exacerbation of chronic obstructive pulmonary disease after COVID 19 pandemic	Sci Rep
	926	S. Morgado; É. Fonseca; F. Freitas; R. Caldart; A. C. Vicente	2024	unrelated data	In-depth analysis of Klebsiella aerogenes resistome, virulome and plasmidome worldwide	Sci Rep
	927	S. Nasir; F. Anwer; Z. Ishaq; M. T. Saeed; A. Ali	2024	unrelated data	VacSol-ML(ESKAPE)(:) Machine learning empowering vaccine antigen prediction for ESKAPE pathogens	Vaccine
	928	S. Rahmat Ullah; S. Irum; I. Mahnoor; H. Ismatullah; M. Mumtaz; S. Andleeb; A. Rahman; M. Jamal	2024	unrelated data	Exploring the resistome, virulome, and mobilome of multidrug-resistant Klebsiella pneumoniae isolates: deciphering the molecular basis of carbapenem resistance	BMC Genomics
	929	S. Unlu; A. Uskudar-Guclu; S. Yalcin; O. Kurt-Azap; A. Basustaoglu	2024	unrelated data	Characterization of four virulent bacteriophages as potential therapeutics for clinical multidrug-resistant, extensively drug-resistant Acinetobacter baumannii	Future Virology
	930	S. Wan; A. Zhou; R. Chen; S. Fang; J. Lu; N. Lv; C. Wang; J. Gao; J. Li; W. Wu	2024	unrelated data	Metagenomics Next-Generation Sequencing (mNGS) Reveals Emerging Infection Induced by Klebsiella pneumoniae	International Journal of Antimicrobial Agents
	931	T. A. Russo; U. Carlino-MacDonald; Z. J. Drayer; C. J. Davies; C. L. Alvarado; A. Hutson; T. L. Luo; M. J. Martin; P. T. McGann; F. Lebreton	2024	unrelated data	Deciphering the relative importance of genetic elements in hypervirulent Klebsiella pneumoniae to guide countermeasure development	EBioMedicine
	932	T. H. Teo; N. N. Ayuni; M. Yin; J. H. Liew; J. Q. Chen; N. Kurepina; R. Rajarethinam; B. N. Kreiswirth; L. Chen; P. Bifani	2024	unrelated data	Differential mucosal tropism and dissemination of classical and hypervirulent Klebsiella pneumoniae infection	iScience
	933	T. Wong Fok Lung	2024	unrelated data	Understanding the immunometabolic response to Klebsiella pneumonia infection
	934	T. Wu; Z. Zhang; T. Li; X. Dong; D. Wu; L. Zhu; K. Xu; Y. Zhang	2024	unrelated data	The type III secretion system facilitates systemic infections of Pseudomonas aeruginosa in the clinic	Microbiology Spectrum
	935	T. Y. M. Raras; M. J. Ajrullah; E. F. Gunawan; N. S. Pramesti; S. R. Prawiro; A. K. Wardani; I. Helianti	2024	unrelated data	Overexpression and purification of YidRv gene from the hypervirulent Klebsiella pneumoniae, and the ability of the gene product in inducing a humoral response	Indonesian Journal of Biotechnology
	936	T. Zaccaria; M. I. de Jonge; J. Domínguez-Andrés; M. G. Netea; K. Beblo-Vranesevic; P. Rettberg	2024	unrelated data	Survival of Environment-Derived Opportunistic Bacterial Pathogens to Martian Conditions: Is There a Concern for Human Missions to Mars?	Astrobiology
	937	T.-J. Ye; K.-M. Fung; I. M. Lee; T.-P. Ko; C.-Y. Lin; C.-L. Wong; I. F. Tu; T.-Y. Huang; F.-L. Yang; Y.-P. Chang; J.-T. Wang; T.-L. Lin; K.-F. Huang; S.-H. Wu	2024	unrelated data	Klebsiella pneumoniae K2 capsular polysaccharide degradation by a bacteriophage depolymerase does not require trimer formation	Mbio
	938	U. Saha; S. V. Jadhav; K. N. Pathak; S. D. Saroj	2024	unrelated data	Screening of Klebsiella pneumoniae isolates reveals the spread of strong biofilm formers and class 1 integrons	Journal of Applied Microbiology
	939	V. Tiwari; A. Sharma; R. Braga; E. Garcia; R. Appiah; R. Fleeman; B. H. Abuaita; M. Patrauchan; W. T. Doerrler	2024	unrelated data	Klebsiella pneumoniae DedA family proteins have redundant roles in divalent cation homeostasis and resistance to phagocytosis	Microbiol Spectr
	940	V. Vishnupriya; T. R. Swaminathan; A. Dharmarathnam; S. R. K. Sharma; P. G. Preena	2024	unrelated data	Virulent and Multi-drug-Resistant Edwardsiella tarda Infection in Oscar Fish: Unveiling the Threat of Mass Mortality and AMR Dissemination	Current Microbiology
	941	W. Dong; X. Fan; Y. Guo; S. Wang; S. Jia; N. Lv; T. Yuan; Y. Pan; Y. Xue; X. Chen; Q. Xiong; R. Yang; W. Zhao; B. Zhu	2024	unrelated data	An expanded database and analytical toolkit for identifying bacterial virulence factors and their associations with chronic diseases	Nat Commun
	942	W. Liang; Y. Zhou; Z. Xu; Y. Li; X. Chen; C. Yu; F. Hou; B. Dai; L. Zhong; J. A. Bi; L. Xie; C. Yan; J. Chen; Y. Yang	2024	unrelated data	Identification and Genome Sequencing of Novel Virulent Strains of Xanthomonas oryzae pv. oryzae Causing Rice Bacterial Blight in Zhejiang, China	Pathogens
	943	W. Sun; C. Rong; L. Chen; J. Li; Z. An; J. Yue; H. Wei; K. Han; M. Hua; H. Zeng; C. Chen	2024	unrelated data	Microaerobic-mediated suppression of Klebsiella pneumoniae mucoviscosity is restored by rmpD overexpression	J Appl Microbiol
	944	W. Zhai; Y. Wang; H. Sun; B. Fu; Q. Zhang; C. Wu; J. Shen; D. Liu; Y. Wang	2024	unrelated data	Epidemiology and genetic characterization of tet(X4)-positive Klebsiella pneumoniae and Klebsiella quasipneumoniae isolated from raw meat in Chengdu City, China	Biosafety and Health
	945	X. Han; J. Zhou; L. Yu; L. Shao; S. Cai; H. Hu; Q. Shi; Z. Wang; X. Hua; Y. Jiang; Y. Yu	2024	unrelated data	Genome sequencing unveils bla(KPC-2)-harboring plasmids as drivers of enhanced resistance and virulence in nosocomial Klebsiella pneumoniae	mSystems
	946	X. Jia; Y. Zhu; P. Jia; C. Li; X. Chu; T. Sun; X. Liu; W. Yu; F. Chen; Y. Xu; Q. Yang	2024	unrelated data	The key role of iroBCDN-lacking pLVPK-like plasmid in the evolution of the most prevalent hypervirulent carbapenem-resistant ST11-KL64 Klebsiella pneumoniae in China	Drug Resistance Updates
	947	X. Lai; S. H. Chow; A. P. Le Brun; B. W. Muir; P. J. Bergen; J. White; H. H. Yu; J. Wang; J. Danne; J. H. Jiang; F. L. Short; M. L. Han; R. A. Strugnell; J. Song; N. R. Cameron; A. Y. Peleg; J. Li; H. H. Shen	2024	unrelated data	Polysaccharide-Targeting Lipid Nanoparticles to Kill Gram-Negative Bacteria	Small
	948	X. Wu; X. Li; J. Yu; C. Fan; M. Shen; X. Li	2024	unrelated data	Investigation of in vitro susceptibility and resistance mechanisms to amikacin among diverse carbapenemase-producing Enterobacteriaceae	BMC Medical Genomics
	949	Y. Akahori; Y. Hashimoto; K. Shizuno; M. Nagasawa	2024	unrelated data	Antibacterial effects of Kampo products against pneumonia causative bacteria	PLoS ONE
	950	Y. Chen; Y.-X. Goh; P. Li; J. Guan; Y. Chao; H. Qu; H.-Y. Ou; X. Wang	2024	unrelated data	RES-Xre toxin-antitoxin locus knaAT maintains the stability of the virulence plasmid in Klebsiella pneumoniae	Emerging Microbes & Infections
	951	Y. Cui; C. Yi; C. Zhang; C. Yang; X. Wang; W. Chen; Y. Peng; J. Dai	2024	unrelated data	Risk factors for bloodstream infection among patients admitted to an intensive care unit of a tertiary hospital of Shanghai, China	Sci Rep
	952	Y. Fang; J. Jin; M. Peng; L. Xu; L. Gu; D. Bao; Q. Zhang; K. Jin	2024	unrelated data	Genomic Characteristics of a Carbapenem-Resistant Klebsiella pneumoniae Co-Carrying blaNDM-5 and blaKPC-2 Capsular Type KL25 Recovered from a County Level Hospital in China	Infection and Drug Resistance
	953	Y. H. Tan; P. Arros; C. Berrios-Pasten; I. Wijaya; W. H. W. Chu; Y. Chen; G. Cheam; A. N. Mohamed Naim; A. E. Marcoleta; A. Ravikrishnan; N. Nagarajan; R. Lagos; Y.-H. Gan	2024	unrelated data	Hypervirulent Klebsiella pneumoniae employs genomic island encoded toxins against bacterial competitors in the gut	Isme Journal
	954	Y. Hajizadeh; F. Badmasti; M. Oloomi	2024	unrelated data	Inhibition of the bla(OXA-48) gene expression in Klebsiella pneumoniae by a plasmid carrying CRISPRi-Cas9 system	Gene
	955	Y. Liu; X. Liu; H. Xu; X. Zhang; R. Liu; M. Chen; J. Qian; B. Zheng	2024	unrelated data	Genomic and phenotypic characterization of ST2012 clinical Klebsiella quasipneumoniae subsp. similipneumoniae harboring bla(NDM-1) in China	BMC Microbiol
	956	Y. Shen; J. Cao; T. Hu; X. Yang; Y. Zhao; Y. Shen; B. Ye; Y. Yu; D. Wu	2024	unrelated data	Successful Treatment of an AML Patient Infected with Hypervirulent ST463 Pseudomonas Aeruginosa Harboring Rare Carbapenem-Resistant Genes blaAFM-1 and blaKPC-2 Following Allogeneic Hematopoietic Stem Cell Transplantation	Infection and Drug Resistance
	957	Y. Tang; C. Yang; C. Liu; Y. Xu; M. Peng; E. W. Chan; S. Chen	2024	unrelated data	Development of an effective meropenem/KPC-2 inhibitor combination to combat infections caused by carbapenem-resistant Klebsiella pneumoniae	Int J Antimicrob Agents
	958	Y. Wang; W. Su; X. Zeng; Z. Liu; J. Zhu; M. Wang; L. Li; W. Shen	2024	unrelated data	Surprising diversity of new plasmids in bacteria isolated from hemorrhoid patients	PeerJ
	959	Y. Wu; Z. Li; Z. Lei; J. Zhao; Y. Zhang; X. Liu; Y. Hu; F. Zhang; B. Lu	2024	unrelated data	Coexistence of virulent and multidrug-resistant plasmids in an uropathogenic Escherichia coli	J Glob Antimicrob Resist
	960	Y. Xu; W. Wang; W. Su; M. Wang; H. Xu; X. Zhang; L. Li	2024	unrelated data	A widespread single amino acid mutation in AcrA reduces tigecycline susceptibility in Klebsiella pneumoniae	Microbiology Spectrum
	961	Y. Yang; K. Dufault-Thompson; W. Yan; T. Cai; L. Xie; X. Jiang	2024	unrelated data	Large-scale genomic survey with deep learning-based method reveals strain-level phage specificity determinants	GigaScience
	962	Y. Zhong; Y. Cheng; S. Xing; X. Zhang; S. Luo; X. Shi; Y. He; H. Liu; M. Yang; H. Si	2024	unrelated data	Protocatechuic acid induces endogenous oxidative stress in CR-hvKP by regulating the EMP-PPP pathway	bioRxiv
	963	Z. Chen; Q. Gou; Y. Yuan; X. Zhang; Z. Zhao; J. Liao; X. Zeng; H. Jing; S. Jiang; W. Zhang; H. Zeng; W. Huang; Q. Zou; J. Zhang	2024	unrelated data	Vaccination with a trivalent Klebsiella pneumoniae vaccine confers protection in a murine model of pneumonia	Vaccine
	964	Z. Chen; Y. Zhang; D. Mao; X. Wang; Y. Luo	2024	unrelated data	NaClO Co-selects antibiotic and disinfectant resistance in Klebsiella pneumonia: Implications for the potential risk of extensive disinfectant use during COVID-19 pandemic	J Hazard Mater
	965	Z. Dangor; N. Benson; J. A. Berkley; J. Bielicki; M. W. Bijsma; J. Broad; E. T. Buurman; A. Cross; E. M. Duffy; K. E. Holt; P. Y. Iroh Tam; M. Jit; K. Karampatsas; M. Katwere; G. Kwatra; R. Laxminarayan; K. Le Doare; R. Mboizi; F. Micoli; C. E. Moore; E. Nakabembe; N. R. Naylor; S. O'Brien; C. Olwagen; D. Reddy; C. Rodrigues; D. A. Rosen; M. Sadarangani; P. Srikantiah; S. M. Tennant; M. Hasso-Ago…	2024	unrelated data	Vaccine value profile for Klebsiella pneumoniae	Vaccine
	966	Z. Duan; S. Wang; N. Xie; J. Zhao; J. Dong; J. Li	2024	unrelated data	Development and evaluation of a duplex real-time multienzyme isothermal rapid amplification assay for the detection of hypervirulent Klebsiella pneumoniae in clinical spiked blood specimens	Heliyon
	967	Z. Fan; Y. Chen; H. Liu; X. Cui; Z. Li; T. Fu; J. Yuan	2024	unrelated data	Expression, purification and functional validation of phage depolymerase from hypervirulent Klebsiella pneumoniae serotype K1	Chinese Journal of Preventive Medicine
	968	Z. Liu; J. Li; H. Wang; F. Xia; Y. Xia; H. Wang; Y. Hu; M. Zou	2024	unrelated data	Clonal transmission of bla(IMP-4)-carrying ST196 Klebsiella pneumoniae isolates mediated by the IncN plasmid in China	J Glob Antimicrob Resist
	969	Z. Lv; X. Zhang; K. Zhao; L. Du; X. Wang; Y. Chu; T. Huang	2024	unrelated data	Co-immunization with DNA vaccines encoding yidR and IL-17 augments host immune response against Klebsiella pneumoniae infection in mouse model	Virulence
	970		2024	unrelated data	Corrigendum: High Prevalence of KPC-2-Producing Hypervirulent Klebsiella pneumoniae Causing Meningitis in Eastern China (Infect Drug Resist. (2019), 12, (641–653), 10.2147/IDR.S191892)	Infection and Drug Resistance
	971		2024	unrelated data	Erratum: Correction to: Hypervirulent Klebsiella pneumoniae employs genomic island encoded toxins against bacterial competitors in the gut (The ISME journal (2024) 18 1 PII: wrae143 DOI: 10.1093/ismejo/wrae054)	The ISME journal
	972		2024	unrelated data	Erratum: Hypervirulent Klebsiella pneumoniae employs genomic island encoded toxins against bacterial competitors in the gut (The ISME Journal (2024) 18:1 (wrae054) DOI: 10.1093/ismejo/wrae054)	ISME Journal
	973	A. A. Dakl; I. A. Al-Samrraee	2025	unrelated data	Histopathological Alterations Caused by Klebsiella Pneumoniae Infection in Rabbits and the Preventive Effects of Whole Sonicated Killed Antigen and Albizia Lebbeck Extract	Clinical Infectology and Parasitology
	974	A. Bougouizi; A. D. Tagueha; D. Scribano; Z. Chekroud; Z. E. I. Lamraoui; L. Nencioni; C. Ambrosi; H. Rahab	2025	unrelated data	Third-Generation Cephalosporin-Resistant Uropathogenic Escherichia coli From Community- and Hospital-Acquired Infections Show High Level of Antibiotic Resistance and Specific Virulence Traits	Canadian Journal of Infectious Diseases and Medical Microbiology
	975	A. E. Koshak; M. A. Elfaky; D. A. I. Albadawi; H. M. Abdallah; G. A. Mohamed; S. R. M. Ibrahim; A. A. Alzain; E. S. Khafagy; E. M. Elsayed; W. A. H. Hegazy	2025	unrelated data	Piceatannol: a renaissance in antibacterial innovation unveiling synergistic potency and virulence disruption against serious pathogens	Int Microbiol
	976	A. Palusiak; A. Turska-Szewczuk	2025	unrelated data	The First Report on the Structure of Polysaccharide Surface Antigens of the Clinical Klebsiella oxytoca 0.062 Strain and the Contribution in the Serological Cross-Reactions	Int J Mol Sci
	977	a. S. Aguilar-Colorado; J. Morales-Jimenez; J. Rivera-Chavez	2025	unrelated data	Harnessing Molecular and Bioactivity Network Analysis to Prioritize Antibacterial Compound Isolation From Ant-Associated Fungi	Phytochemical Analysis
	978	C. Lim; C.-Y. Zhang; G. Cheam; W. H. W. Chu; Y. Chen; M. Yong; K. Y. E. Lim; M. M. C. Lam; T. H. Teo; Y.-H. Gan	2025	unrelated data	Essentiality of the virulence plasmid-encoded factors in disease pathogenesis of the major lineage of hypervirulent Klebsiella pneumoniae varies in different infection niches	Ebiomedicine
	979	C. Zhang; G. Li; S. Ullah; L. Liu; H. Zhao; F. Yang; L. Guo; D. Li	2025	unrelated data	Function and mechanism of miRNAs during the process of Klebsiella pneumoniae infection	Biomolecules and Biomedicine
	980	C. Zhao; P. Liu; X. Lin; C. Wan; K. Liao; P. Guo; J. Deng; Z. Wu; Y. Peng; J. Huang; Y. Chen	2025	unrelated data	The type VI secretion system as a potential predictor of subsequent bloodstream infection of carbapenem-resistant Klebsiella pneumoniae strains on intestinal colonization	Infection
	981	D. Ghadimi; R. Fölster-Holst; S. Blömer; M. Ebsen; C. Röcken; J. Uchiyama; S. Matsuzaki; W. Bockelmann	2025	unrelated data	Convergence of plant sterols and host eukaryotic cell-derived defensive lipids at the infectious pathogen-host interface	Biochimie
	982	D. Ma; Y. Wang; J. Ye; C. Xin; C.-F. Ding; Y. Yan	2025	unrelated data	Precise Detection of Carbapenem-Resistant and Hypervirulent Klebsiella pneumoniae Using MOF-Derived Bimetallic Nanocube Hybrid Nanosheet	Analytical Chemistry
	983	F. Esposito; F. P. Sellera; B. Cardoso; D. Brandt-Almeida; S. Vargas-Otalora; S. Cifuentes; M. Cortez; N. Lincopan	2025	unrelated data	Ciprofloxacin-induced mucoviscosity in ESBL-positive Escherichia coli carrying the Klebsiella pneumoniae K23 capsular structure hinders phagocytosis	Microbial Pathogenesis
	984	G. Cipriani; K. Helmersen; R. R. Mazzon; G. Wagner; H. V. Aamot; F. A. Ferreira	2025	unrelated data	Evaluation of whole-genome sequencing protocols for detection of antimicrobial resistance, virulence factors and mobile genetic elements in antimicrobial-resistant bacteria	J Med Microbiol
	985	G. De Pascale; A. Cortegiani; M. Rinaldi; M. Antonelli; S. Cattaneo; M. Cecconi; R. Cuffaro; L. Dalfino; F. Di Biase; A. Donati; F. R. Fasano; T. Fasciana; G. Foti; A. Frattari; R. Fumagalli; M. Girardis; L. Gottin; A. Mattei; M. Milazzo; G. Montrucchio; D. Pasero; F. Picciafuochi; E. Sensi; G. Servillo; M. A. Vidal Pereira; T. Spanu; P. Viale	2025	unrelated data	Incidence of hospital-acquired infections due to carbapenem-resistant Enterobacterales and Pseudomonas aeruginosa in critically ill patients in Italy: a multicentre prospective cohort study	Crit Care
	986	H. Liu; M. Zhu; J. Lu; S. Wu; R. Ye; W. Pan; Y. Li; Q. Bao; D. Huang	2025	unrelated data	Emergence and characterization of IncFII/IncR plasmids with multiple 5,692 bp- blaKPC−2-bearing tandem repeats in ceftazidime/avibactam non-susceptible Klebsiella pneumoniae strains	Frontiers in Microbiology
	987	I. P. Bell; R. Muniyan	2025	unrelated data	Synergistic pathogenesis: exploring biofilms, efflux pumps and secretion systems in Acinetobacter baumannii and Staphylococcus aureus	Arch Microbiol
	988	J. Ding; M. Zhang; J. Chang; Z. Hu; P. He; J. Wang; L. Feng	2025	unrelated data	Characterization of a multidrug-resistant hypovirulent ST1859-KL35 klebsiella quasipneumoniae subsp. similipneumoniae strain co-harboring tmexCD2-toprJ2 and blaKPC-2	Journal of Global Antimicrobial Resistance
	989	J. Li; Y. Liu; J. Jiang; F. Chen; N. Zhang; X. Kang; L. Liu; Y. Wang; Q. Xia; C. Zhu; D. Kuang	2025	unrelated data	Type I-E* CRISPR-Cas of Klebsiella pneumoniae upregulates bacterial virulence by targeting endogenous histidine utilization system	Msphere
	990	J. Sianturi; F. Weber; R. K. Singh; T. Lingscheid; P. Tober-Lau; F. Kurth; B. C. Fries; P. H. Seeberger	2025	unrelated data	Klebsiella pneumoniae Glycoconjugate Vaccine Leads Based on Semi-Synthetic O1 and O2ac Antigens	Angewandte Chemie - International Edition
	991	J. Zhang; Q. Li; J. Liu; F. Fan; Y. Shi; X. Yu	2025	unrelated data	Prevalence of hypervirulent Klebsiella pneumoniae strains in COVID-19 patients with bacterial co-infections	Frontiers in Microbiology
	992	K. L. Beck; A. Agarwal; A. Laufer Halpin; L. C. McDonald; S. L. McKay; A. G. Kent; J. H. Kaufman; V. Mukherjee; C. A. Elkins; E. Seabolt	2025	unrelated data	De novo virulence feature discovery and risk assessment in Klebsiella pneumoniae based on microbial genome vectorization	Commun Biol
	993	K. M. Wheeler; M. W. Oh; J. Fusco; A. Mershon; E. Kim; A. De Oliveira; L. G. Rahme	2025	unrelated data	MvfR Shapes Pseudomonas aeruginosa Interactions in Polymicrobial Contexts: Implications for Targeted Quorum-Sensing Inhibition	Cells
	994	L. J. Madroñero; E. P. Calvo; C. Coronel-Ruiz; M. L. Velandia-Romero; M. A. Calderón-Peláez; J. A. Arturo; A. P. Franco-Rodríguez; R. Gutiérrez-Pérez; L. S. López; F. G. Delgado; S. J. Camacho-Ortega; L. J. Bernal-Cepeda; S. P. Bohórquez; J. E. Castellanos	2025	unrelated data	Pathogenic and periodontal bacteria may contribute to the fatal outcome of critically ill elderly COVID-19 patients	Sci Rep
	995	L. K. Pradela; T. Casella; F. Z. Manieri; L. K. de Andrade; M. D. V. Barroso; N. T. K. Nhu; M. A. Schembri; C. G. Moreira; M. C. L. Nogueira	2025	unrelated data	Description of blaKPC-carrying Escherichia coli in patients from a Brazilian hospital over a 4-year period	Diagnostic Microbiology and Infectious Disease
	996	M. M. Elfadil; S. O. A. Samhoon; M. M. Saadaldin; S. A. E. Ibrahim; A. A. M. Mohamed; O. H. Suliman; O. Mohamed; N. Damiri; M. Firdaus-Raih; S. B. Mohamed; Q. M. Ali	2025	unrelated data	Reverse vaccinology and immunoinformatics approaches for multi-epitope vaccine design against Klebsiella pneumoniae reveal a novel vaccine target protein	Journal of Genetic Engineering and Biotechnology
	997	M. S. R. Chowdhury; H. Hossain; M. N. Rahman; A. Rahman; P. K. Ghosh; M. B. Uddin; M. Nazmul Hoque; M. M. Hossain; M. M. Rahman	2025	unrelated data	Emergence of highly virulent multidrug and extensively drug resistant Escherichia coli and Klebsiella pneumoniae in buffalo subclinical mastitis cases	Scientific Reports
	998	M. Wang; Z. Zhang; Z. Sun; X. Wang; J. Zhu; M. Jiang; S. Zhao; L. Chen; Q. Feng; H. Du	2025	unrelated data	The emergence of highly resistant and hypervirulent Escherichia coli ST405 clone in a tertiary hospital over 8 years	Emerging Microbes and Infections
	999	N. I. P. Sari; P. Yuliandari; A. K. Pramono; D. Tyastuti; A. H. Furqoni; F. Fitriana; S. Sunarno; D. Setyowati; N. Dharmayanti	2025	unrelated data	Genomic dataset of multidrug-resistant Klebsiella quasipneumoniae from Indonesia	BMC Res Notes
	1000	N. Tabassum; F. Khan; G. J. Jeong; D. K. Oh; Y. M. Kim	2025	unrelated data	Enhanced bioavailability and improved antimicrobial, antibiofilm, and antivirulence activities of fish gelatin-based nanoformulations prepared by coating of maltol-gold nanoparticles	Chemosphere
	1001	P. T. Bell; T. Baird; J. Goddard; O. S. Olagoke; A. Burke; S. Subedi; T. R. Davey; J. Anderson; D. S. Sarovich; E. P. Price	2025	unrelated data	Evaluating the feasibility, sensitivity, and specificity of next-generation molecular methods for pleural infection diagnosis	Microbiol Spectr
	1002	Q. Ou; L. Lu; L. Zhai; S. Sang; Y. Guan; Y. Xiong; C. Liu; H. Wang; Q. Hu; Y. Wang	2025	unrelated data	Exploration of a GMMA-Based Bivalent Vaccine Against Klebsiella pneumoniae	Vaccines
	1003	Q. Xu; X. Liu; H. Heng; H. Wang; K. Chen; E. W. C. Chan; G. Yang; S. Chen	2025	unrelated data	Myeloid-derived suppressor cell inhibits T-cell-based defense against Klebsiella pneumoniae infection via IDO1 production	PLoS Pathogens
	1004	Q. Yu; J. Yang; H. Chen; R. Liu; R. Hu; J. Cai; S. Yang; B. Zheng; P. Guo; Z. Cai; S. Zhang; G. Zhang	2025	unrelated data	Corrigendum to “Macrophages hijack carbapenem-resistance hypervirulent Klebsiella pneumoniae by blocking SLC7A11/GSH-manipulated iron oxidative stress” Free Radic Biol Med. 230 (2025) 234–247, (S0891584925000942), (10.1016/j.freeradbiomed.2025.02.019)]	Free Radical Biology and Medicine
	1005	R. S. Maghembe; M. A. K. Magulye; A. Makaranga; S. Bahati; D. Mark; S. Sekyanzi; A. B. Agbaje; E. Eilu; S. Mwesigwa; E. Katagirya	2025	unrelated data	Genomic insight into the high-risk hypervirulent multidrug resistant enteroaggregative-hemorrhagic Escherichia coli ST648/*a194 (serotype O8:H4) isolated from a 3-year-old patient with bloodstream infection in Uganda, sub-Saharan Africa	Gene Reports
	1006	S. Conforti; P. Rossi Orts; M. Tamminen; T. R. Julian	2025	unrelated data	High-Throughput Multiplex Detection of Antibiotic-Resistant Genes and Virulence Factors in Escherichia coli Using Digital Multiplex Ligation Assay	J Mol Diagn
	1007	S. K. Bhattarai; V. Bucci; B. M. Mortzfeld	2025	unrelated data	Ec W: A Novel Narrow-Spectrum Class IIb Microcin from Escherichia coli	Probiotics and Antimicrobial Proteins
	1008	S. L. Tran; L. Lebreuilly; D. Cormontagne; S. Samson; T. B. Tô; M. Stosskopf; R. Dervyn; A. Grießhammer; J. de la Cuesta-Zuluaga; L. Maier; T. Naas; S. Mura; D. Rognan; J. Nicolas; G. André; N. Ramarao	2025	unrelated data	An anti-virulence drug targeting the evolvability protein Mfd protects against infections with antimicrobial resistant ESKAPE pathogens	Nat Commun
	1009	S. Martínez-Álvarez; U. Höfle; P. Châtre; C. A. Alonso; M. Asencio-Egea; P. François; T. Cardona-Cabrera; M. Zarazaga; J. Y. Madec; M. Haenni; C. Torres	2025	unrelated data	One Health bottom-up analysis of the dissemination pathways concerning critical priority carbapenemase- and ESBL-producing Enterobacterales from storks and beyond	J Antimicrob Chemother
	1010	S. V. Dentovskaya; A. S. Vagaiskaya; A. S. Trunyakova; A. S. Kartseva; T. A. Ivashchenko; V. N. Gerasimov; M. E. Platonov; V. V. Firstova; A. P. Anisimov	2025	unrelated data	Genetically Engineered Bacterial Ghosts as Vaccine Candidates Against Klebsiella pneumoniae Infection	Vaccines
	1011	S. Yin; Y. Liu; X. Yang; N. Lubanga; P. Tai; M. Xiong; B. Fan; X. Yang; Z. Nie; Q. Zhang; B. He	2025	unrelated data	Rapid visual detection of Helicobacter pylori and vacA subtypes by Dual-Target RAA-LFD assay	Clin Chim Acta
	1012	S. Zhou; H. Wang; H. Li; Y. Yang; D. Shi; Z. Yang; D. Yang; T. Chen; J. Li; M. Jin	2025	unrelated data	Emergence of polymyxin-resistant Yersinia enterocolitica strains in natural aquatic environments	Environmental Pollution
	1013	T. Nayak; A. Kakkar; L. K. Jaiswal; G. Kandwal; A. K. Singh; L. Temple; A. Gupta	2025	unrelated data	Characterization of a novel virulent mycobacteriophage Kashi-SSH1 (KSSH1) depicting genus-specific broad-spectrum anti-mycobacterial activity	Life Sciences
	1014	T. Wang; H. Yang; Q. Sheng; Y. Ding; J. Zhang; F. Chen; J. Wang; L. Song; X. Deng	2025	unrelated data	Isoferulic acid facilitates effective clearance of hypervirulent Klebsiella pneumoniae through targeting capsule	PLoS Pathog
	1015	T.-H. Lin; C.-Y. Wang; C.-C. Wu; C.-T. Lin	2025	unrelated data	Impacts of Pta-AckA pathway on CPS biosynthesis and type 3 fimbriae expression in Klebsiella pneumoniae	Journal of Microbiology Immunology and Infection
	1016	V. F. de Almeida; J. E. Urzêdo; T. Velikkakam; G. P. C. A. Moreira; S. C. R. da Fonseca; C. M. Bastos; S. Royer; V. L. Dias; E. R. de Almeida Junior; C. A. M. Aires; M. A. V. Maciel; I. M. F. Cavalcanti; P. P. Gontijo-Filho; R. M. Ribas	2025	unrelated data	Effector genes of type III secretion system and biofilm formation in virulent Pseudomonas aeruginosa isolates carrying blaKPC-2and blaPDC-5genes in hospital environment	Journal of Medical Microbiology
	1017	V. V. Svistunov; A. E. Makarova	2025	unrelated data	Infectious diseases of the respiratory system in Irkutsk in 2023 according to autopsy data]	Arkh Patol
	1018	W. D. Rollon; T. D. Dean; S. I. M. Idris; N. Mazlan; A. P. Jati; T. Y. Thung	2025	unrelated data	Characterization of a virulent phage, P12L (genus Drulisvirus), targeting Klebsiella pneumoniae capsule type K2	Archives of Virology
	1019	W. G. Lima; A. S. Felix; F. R. da Silva Santos; F. de Lima Tana; A. N. de Souza; R. M. Verly; M. E. de Lima	2025	unrelated data	Highlighting the Potential of LyeTx I, a Peptide Derived from the Venom of the Spider Lycosa erythrognatha , as a Potential Prototype for the Development of a New Antimicrobial Against Carbapenem-Resistant Klebsiella pneumoniae	Pharmaceuticals
	1020	W. Liu; D. Wang; Q. He; S. Cao; J. Cao; H. Zhao; J. Cui; F. Yang	2025	unrelated data	A strategy for controlling Hypervirulent Klebsiella pneumoniae : inhibition of ClpV expression	Bmc Microbiology
	1021	X. Liu; Q. Xu; X. Yang; H. Heng; C. Yang; G. Yang; M. Peng; E. W.-C. Chan; S. Chen	2025	unrelated data	Capsular polysaccharide enables Klebsiella pneumoniae to evade phagocytosis by blocking host-bacteria interactions	Mbio
	1022	X. Lu; C. Yin; Y. Su; X. Gao; F. Wang; L. Xu	2025	unrelated data	Autophagy reduces bacterial translocation by regulating intestinal mucosal oxidative stress	Chinese Critical Care Medicine
	1023	X. Shen; S. Zhang; Y. Liu; X. Zeng; Z. Wang	2025	unrelated data	Evaluation of Therapeutic Efficaey of Multi-drug Resistant Klebsiella pneumoniae in a Mouse Model by Inhalation of Nebulized Bacteriophage	China Biotechnology
	1024	X. Wang; Y. Fang; W. Liang; Y. Cai; C. C. Wong; J. Wang; N. Wang; H. C. Lau; Y. Jiao; X. Zhou; L. Ye; M. Mo; T. Yang; M. Fan; L. Song; H. Zhou; Q. Zhao; E. S. Chu; M. Liang; W. Liu; X. Liu; S. Zhang; H. Shang; H. Wei; X. Li; L. Xu; B. Liao; J. J. Y. Sung; M. Kuang; J. Yu	2025	unrelated data	Gut-liver translocation of pathogen Klebsiella pneumoniae promotes hepatocellular carcinoma in mice	Nat Microbiol
	1025	X. Xu; L. Meng; J. Li; Y. Zhang; B. Liu; W. Jiang; C. Hao	2025	unrelated data	Analysis of the potentially pathogenic bacteria of lower respiratory tract infections in children per-, during and post-COVID-19: a retrospective study	Eur J Clin Microbiol Infect Dis
	1026	X. Yu; L. Suo; X. Sun; T. Sun; L. Wang; X. Qi; A. Hou; J. Luan; H. Wang; Y. Zhao; B. Liu; H. Cao	2025	unrelated data	Analysis of clinical characteristics and mortality risk factors in patients with community-acquired pneumonia caused by Klebsiella pneumoniae	Diagn Microbiol Infect Dis
	1027	Y. Fang; S. Tao; H. Chen; Y. Xu; L. Chen; W. Liang	2025	unrelated data	Influence of bacterial morphotype on urine culture and molecular epidemiological differences in Escherichia coli harboring bacterial morphotype-induced urinary tract infections	Microbiology Spectrum
	1028	Y. Mu; Y. Song; X. Tian; Z. Ding; S. Yao; Y. Li; C. Wang; D. Wei; W. Vollmer; G. Zhang; J. Feng	2025	unrelated data	Leveraging collateral sensitivity to counteract the evolution of bacteriophage resistance in bacteria	Mlife
	1029	Y. Tang; C. Yang; J. Zhao; H. Heng; M. Peng; L. Sun; L. Dai; E. W. C. Chan; S. Chen	2025	unrelated data	LTX-315 is a novel broad-spectrum antimicrobial peptide against clinical multidrug-resistant bacteria	Journal of Advanced Research
	1030	Y. Wang; J. Ye; R. Chen; D. Ma; C. F. Ding; Y. Yan	2025	unrelated data	Machine learning analysis of magnetic covalent organic framework based heterostructures extracted intracellular metabolic fingerprint for direct hypervirulent Klebsiella pneumoniae prediction	Talanta
	1031	Y. Yu; M. Wang; L. Ju; M. Li; M. Zhao; H. Deng; C. Rensing; Q. E. Yang; S. Zhou	2025	unrelated data	Phage-mediated virulence loss and antimicrobial susceptibility in carbapenem-resistant Klebsiella pneumoniae	mBio
	1032	Y. Yu; Z. He; C. Wang	2025	unrelated data	Monte Carlo simulation to optimize polymyxin B dosing regimens for the treatment of Gram-negative bacteremia	Front Cell Infect Microbiol
	1033	Z. Zeybek Sivas; N. Yıldırım	2025	unrelated data	The Possible Role of Biofilm Formation in Recidivism of Cholesteatomatous and Noncholesteatomatous Chronic Suppurative Otitis Media	Otol Neurotol
	1034		2025	unrelated data	Erratum for: Dissemination of blaNDMharboring plasmids in carbapenem-resistant and hypervirulent Klebsiella pneumoniae (Microbiology Spectrum (2025) 13:3 (e01968-24) DOI: 10.1128/spectrum.01968-24)	Microbiology Spectrum
	1035		2025	unrelated data	Erratum: Relationship of Hypervirulent Capsular Genotypes of Klebsiella pneumoniae with Antibiotic Susceptibility and Beta-Lactamase Genes (Bulletin of Microbiology (2023) 57:1 (30-44) DOI: 10.5578/mb.20239903)	Mikrobiyoloji Bulteni

## Sheet: 4-Records excluded 
		author	year	excluded reason	title	journal
1364	1	B. J. Wiskur	2008	book/book section	Pathogenesis of Klebsiella pneumoniae endophthalmitis
	2	F. A. P. Nunes	2009	book/book section	Genetic Determinants of Bacterial Virulence and Their Relationship with Urinary Infections as a Primary Cause of Bacteremia
	3	D. M. Schmitt	2012	book/book section	Role of innate host defenses in acute and vaccination models of pneumonic tularemia
	4	D. F. M. Gonçalves	2013	book/book section	Escherichia Coli and Klebsiella Pneumoniae, from Esbls to Carbapenemases, Fecal Colonization and Infection, Influence of the Elderly Population in a Northern Region of Portugal
	5	R. A. Hunter	2014	book/book section	Electrochemical measurement of nitric oxide from biological systems
	6	M. Kostrzewa; A. B. Pranada	2015	book/book section	Future applications of MALDI-TOF MS in microbiology	Advances in MALDI and Laser-Induced Soft Ionization Mass Spectrometry
	7	S. Z. Melegh	2015	book/book section	Molecular Epidemiology of Multiresistant Klebsiella Pneumoniae Strains Isolated at the Clinical Centre University of Pécs
	8	A. Aleshkin; O. Ershova; N. Volozhantsev; E. Svetoch; E. Rubalsky; A. Borzilov; V. Aleshkin; S. Afanasiev; S. Bochkareva	2016	book/book section	Phagebiotics in treatment and prophylaxis of healthcareassociated infections	Bacteriophages: An Overview and Synthesis of a Re-Emerging Field
	9	Y. H. Ku; Y. C. Chuang; W. L. Yu	2016	book/book section	Klebsiella pneumoniae brain abscess in adults	Superbugs - Clostridium Difficile and Klebsiella Pneumoniae: Recognition, Prevention and Treatment
	10	A. Neogi	2017	book/book section	Phenotypic Characterization and Detection of Virulence Factors in Klebsiella Species Isolated from Various Clinical Samples
	11	M. K. Paczosa	2017	book/book section	High-Throughput Identification and Characterization of Klebsiella pneumoniae Virulence Determinants in the Lungs
	12	M. Palacios	2017	book/book section	Identification of Conserved Klebsiella pneumoniae Virulence Factors
	13	R. Manjumeena	2017	book/book section	Imparting potential antibacterial and antifungal activities to water-based interior paint using phytosynthesized biocompatible nanoparticles of silver as an additive-a green approach	Handbook of Antimicrobial Coatings
	14	R. Martin	2017	book/book section	Identification of Clinical and Bacterial Genetic Risk Factors Associated with <em>Klebsiella pneumoniae</em> Infection
	15	T. Y. Han	2018	book/book section	Factors Affecting the Colonisation of Hypervirulent <em>Klebsiella Pneumoniae</em> in the Gut
	16	C. D. Sifri; L. C. Madoff	2019	book/book section	Infections of the Liver and Biliary System (Liver Abscess, Cholangitis, Cholecystitis)	Mandell, Douglas, and Bennett's Principles and Practice of Infectious Diseases, 9th Edition: Volume 1-2
	17	E. Arteaga	2019	book/book section	Role for Rpos Gene of Klebsiella Pneumoniae in Antibiotic Tolerance and Virulence
	18	G. A. Buxani Melwani	2019	book/book section	The Role of AdeIJK RND Efflux Pump in Conferring Resistance and Virulence to the Gram-Negative Pathogen <em>Acinetobacter baumannii </em>LAC-4
	19	H. Han	2019	book/book section	Role of Macrophages and Neutrophils in <em>Klebsiella pneumoniae</em> Induced Liver Abscess (KLA)
	20	D. Bailey	2020	book/book section	Structure, Function, and Inhibition of Aerobactin Biosynthesis from Hypervirulent <em>Klebsiella pneumoniae</em>
	21	E. M. Alexander	2020	book/book section	Selective Inhibition of Virulence Factors in the Human Microbiota
	22	M. Horváth	2020	book/book section	Karbapenem Rezisztens Klebsiella Pneumoniae Izolátumok Virulencia Faktorainak Vizsgálata és vB_KpnS_Kp13 Bakteriofág IdentifikálásaInvestigation of Virulence Factors of Carbapenem Resistant Klebsiella Pneumoniae Isolates and Identification of vB_KpnS_Kp13 Bacteriophage
	23	A. Aleshkin; O. Ershova; N. Volozhantsev; E. Svetoch; E. Rubalsky; A. Borzilov; V. Aleshkin; S. Afanasiev; S. Bochkareva	2021	book/book section	Phagebiotics in treatment and prophylaxis of healthcare-Associated infections	The Encyclopedia of Bacteriology Research Developments
	24	B. Srimat Tirumala Peddinti	2021	book/book section	Antimicrobial Polymers: Combating Pathogens and Spread of Infectious Diseases on Surfaces by Antimicrobial Photodynamic Inactivation and Antimicrobial Anionic Inactivation
	25	G. Mobasseri	2021	book/book section	Phenotypic and Genotypic Characterisation of Klebsiella Pneumoniae Isolated from Veterinary and Clinical Sources
	26	R. R. Rocha	2021	book/book section	Relatórios de Estágio e Monografia Intitulada: <em>Klebsiella pneumoniae</em> - Virulência e ResistênciaInternship Reports and Monograph Entitled: <em>Klebsiella pneumoniae</em> - Virulence and Resistance
	27	S. B. Voth	2021	book/book section	Endothelial Amyloids in Acute Lung Infection
	28	A. Kodesia; A. K. Chatterjee; V. Sharma; M. Ghosh	2022	book/book section	Application of Klebsiella pneumoniae in Treatment and Electricity Generation from Piggery Solid Wastes	Handbook of Solid Waste Management: Sustainability through Circular Economy
	29	C. H. W. Wilson	2022	book/book section	The Role of Large Virulence Plasmid in Hypervirulent Klebsiella Pneumoniae
	30	C.-L. Wu	2022	book/book section	Functional role characterization of H-NSp in <em>Klebsiella pneumoniae</em> CG43
	31	J. Casillas	2022	book/book section	Roles of Putative Lipoproteins and Pathogenic Mechanisms of <em>Klebsiella pneumoniae</em>
	32	J. M. C. Ferreira	2022	book/book section	Klebsiella pneumoniae</em> e a ameaça da resistência aos antibióticos<em>Klebsiella pneumoniae</em> and the Threat of Antibiotic Resistance
	33	Ö. Karakamış	2022	book/book section	NDM-1 karbapenemaz üreten klinik <em>Klebsiella pneumoniae</em> izolatlarında antibiyotik direncinin ve virülans genlerin karakterizasyonuCharacterization of Antibiotic Resistance and Virulence Genes in Clinical <em>Klebsiella pneumoniae</em> Isolates Producing NDM-1 Carbapenemases
	34	P.-Y. Chiang	2022	book/book section	Study of the Influences of the Large Virulence Plasmid pLVPK on the Expression of Type 3 Fimbriae in <em>Klebsiella pneumoniae</em> CG43
	35	T. T. T. Duong	2022	book/book section	Revisiting and Revising the Definition of Carbapenem-Resistant Hypervirulent <em>Klebsiella pneumoniae</em> by Using a Combination of Genotypic and Phenotypic Assays
	36	T. Y. Han	2022	book/book section	Bacterial Factors that Modulate Colonization and Pathogenesis of Hypervirulent Klebsiella Pneumoniae in The Gastrointestinal Tract
	37	Y.-F. Yang	2022	book/book section	Regulation and Functional Characterization of Ecp Fimbriae in <em>Klebsiella pneumoniae</em> CG43
	38	D. Spelman	2023	book/book section	Hypervirulent Klebsiella pneumoniae with Hepatic Abscess and Endophthalmitis	Beyond Evidence-Based Medicine: Clinical Pearls from Experienced Physicians
	39	N. Gordon; R. Bawa; G. Palmateer; M. Rajabi; J. B. Gordon; N. M. Kotb; R. Balasubramaniyam; B. R. Gordon	2023	book/book section	Carbapenem-Resistant Enterobacteriaceae Testing in 45 Minutes Using Oligonucleotide Detection Tags	Advances in Medical Imaging, Detection, and Diagnosis
	40	Q. Pu; P. Lin; C. Zhou; M. Wu	2023	book/book section	Know your enemy: Klebsiella pneumoniae	Molecular Medical Microbiology, Third Edition
	41	D. Rojas; A. Ramos; M. Gálvez-Silva; A. E. Marcoleta; F. P. Chávez	2024	book/book section	Flow Cytometry and Automated Microscopy Integration for Phagocytic Analysis of Hypervirulent Klebsiella pneumoniae in Dictyostelium discoideum	Methods in Molecular Biology
	42	K. H. Nguyen	2024	book/book section	Examining the Impact of Nitric Oxide on Bacterial Physiology in Complex Biological Environments
	43	N. S. Sushenko	2024	book/book section	Quaternary Ammonium Compound Resistance of <em>Klebsiella pneumoniae</em> and <em>Klebsiella quasipneumoniae</em> Strains Isolated From the International Space Station
	1	H. A. Gaafar; M. Bassiouny; M. El Mofty; N. M. Badour; Y. A. Nour	2000	experimental or veterinary studies	Experimental intravenous inoculation of Klebsiella rhinoscleromatis bacilli in albino rats: a histopathological and bacteriological study	Acta Otolaryngol
	2	F. Albano; M. R. Thompson; S. Orrú; A. Scaloni; A. Musetta; P. Pucci; A. Guarino	2000	experimental or veterinary studies	Structural and functional features of modified heat-stable toxins produced by enteropathogenic Klebsiella cells	Pediatr Res
	3	D. Le Roy; F. Di Padova; Y. Adachi; M. P. Glauser; T. Calandra; D. Heumann	2001	experimental or veterinary studies	Critical role of lipopolysaccharide-binding protein and CD14 in immune responses against gram-negative bacteria	Journal of Immunology
	4	J. P. Gaut; G. C. Yeh; H. D. Tran; J. Byun; J. P. Henderson; G. M. Richter; M. L. Brennan; A. J. Lusis; A. Belaaouaj; R. S. Hotchkiss; J. W. Heinecke	2001	experimental or veterinary studies	Neutrophils employ the myeloperoxidase system to generate antimicrobial brominating and chlorinating oxidants during sepsis	Proc Natl Acad Sci U S A
	5	C. Forestier; C. De Champs; C. Vatoux; B. Joly	2001	experimental or veterinary studies	Probiotic activities of Lactobacillus casei rhamnosus: in vitro adherence to intestinal cells and antimicrobial properties	Res Microbiol
	6	H. Sahly; I. Ofek; R. Podschun; H. Brade; Y. He; U. Ullmann; E. Crouch	2002	experimental or veterinary studies	Surfactant protein D binds selectively to Klebsiella pneumoniae lipopolysaccharides containing mannose-rich O-antigens	J Immunol
	7	P. Markart; T. R. Korfhagen; T. E. Weaver; H. T. Akinbi	2004	experimental or veterinary studies	Mouse Lysozyme M Is Important in Pulmonary Host Defense against Klebsiella pneumoniae Infection	American Journal of Respiratory and Critical Care Medicine
	8	H. F. Lavender; J. R. Jagnow; S. Clegg	2004	experimental or veterinary studies	Biofilm formation in vitro and virulence in vivo of mutants of Klebsiella pneumoniae	Infect Immun
	9	B. de Astorza; G. Cortés; C. Crespí; C. Saus; J. M. Rojo; S. Albertí	2004	experimental or veterinary studies	C3 promotes clearance of Klebsiella pneumoniae by A549 epithelial cells	Infect Immun
	10	J. C. Lin; F. Y. Chang; C. P. Fung; J. Z. Xu; H. P. Cheng; J. J. Wang; L. Y. Huang; L. K. Siu	2004	experimental or veterinary studies	High prevalence of phagocytic-resistant capsular serotypes of Klebsiella pneumoniae in liver abscess	Microbes Infect
	11	N. Chaichanawongsaroj; K. Vanichayatanarak; T. Pipatkullachat; M. Polrojpanya; S. Somkiatcharoen	2004	experimental or veterinary studies	Isolation of gram-negative bacteria from cockroaches trapped from urban environment	Southeast Asian J Trop Med Public Health
	12	A. V. Trishin; M. I. Zhdanovich; L. V. Savvateeva; A. I. Toptygin; F. V. Donenko; M. V. Kiselevskiǐ; E. A. Kurbatova; I. M. Gruber; S. I. Elkina; N. G. Kalina	2004	experimental or veterinary studies	Protease activity of Klebsiella pneumoniae of different virulence	Zhurnal mikrobiologii, epidemiologii, i immunobiologii
	13	W. C. Ko; S. R. Chiang; J. J. Yan; Y. C. Chuang	2005	experimental or veterinary studies	Comparative pathogenicity of bacteraemic isolates of Aeromonas hydrophila and Klebsiella pneumoniae	Clin Microbiol Infect
	14	V. Toky; S. Sharma; H. G. Bramhne; S. Chhibber	2005	experimental or veterinary studies	Antibiotic-induced release of inflammatory mediators from bacteria in experimental Klebsiella pneumoniae-induced sepsis	Folia Microbiol (Praha)
	15	P. Rice; E. Martin; J. R. He; M. Frank; L. DeTolla; L. Hester; T. O'Neill; C. Manka; I. Benjamin; A. Nagarsekar; I. Singh; J. D. Hasday	2005	experimental or veterinary studies	Febrile-range hyperthermia augments neutrophil accumulation and enhances lung injury in experimental gram-negative bacterial pneumonia	J Immunol
	16	M. Regué; L. Izquierdo; S. Fresno; N. Piqué; M. M. Corsaro; T. Naldi; C. De Castro; D. Waidelich; S. Merino; J. M. Tomás	2005	experimental or veterinary studies	A second outer-core region in Klebsiella pneumoniae lipopolysaccharide	Journal of Bacteriology
	17	A. I. Sokolova; E. A. Kurbatova	2005	experimental or veterinary studies	Comparative study of immunobiological properties of Klebsiella planticola and Klebsiella pneumoniae strains	Zhurnal mikrobiologii, epidemiologii, i immunobiologii
	18	J. A. Bosso; P. D. Mauldin	2006	experimental or veterinary studies	Using interrupted time series analysis to assess associations of fluoroquinolone formulary changes with susceptibility of gram-negative pathogens and isolation rates of methicillin-resistant Staphylococcus aureus	Antimicrob Agents Chemother
	19	R. Tournebize; B. T. Doan; M. A. Dillies; S. Maurin; J. C. Beloeil; P. J. Sansonetti	2006	experimental or veterinary studies	Magnetic resonance imaging of Klebsiella pneumoniae-induced pneumonia in mice	Cellular Microbiology
	20	J. H. Wu; L.-C. Hong; Y.-Y. Tsai; H.-W. Chen; W.-X. Chen; T. S. Wu	2006	experimental or veterinary studies	Mitogen-activated protein kinase (MAPK) signalling pathways in HepG2 cells infected with a virulent strain of Klebsiella pneumoniae	Cellular Microbiology
	21	J. D. Boddicker; R. A. Anderson; J. Jagnow; S. Clegg	2006	experimental or veterinary studies	Signature-tagged mutagenesis of Klebsiella pneumoniae to identify genes that influence biofilm formation on extracellular matrix material	Infect Immun
	22	M. S. Lawlor; S. A. Handley; V. L. Miller	2006	experimental or veterinary studies	Comparison of the host responses to wild-type and cpsB mutant Klebsiella pneumoniae infections	Infection and Immunity
	23	C. Hale; F. Bowe; D. Pickard; S. Clare; J.-F. Haeuw; U. Powers; N. Menager; P. Mastroeni; G. Dougan	2006	experimental or veterinary studies	Evaluation of a novel Vi conjugate vaccine in a murine model of salmonellosis	Vaccine
	24	D. Marçal; A. T. Rego; M. J. Fogg; K. S. Wilson; M. A. Carrondo; F. J. Enguita	2007	experimental or veterinary studies	Crystallization and preliminary X-ray characterization of 1,3-propanediol dehydrogenase from the human pathogen Klebsiella pneumoniae	Acta Crystallogr Sect F Struct Biol Cryst Commun
	25	M. S. Lawlor; C. O'Connor; V. L. Miller	2007	experimental or veterinary studies	Yersiniabactin is a virulence factor for Klebsiella pneumoniae during pulmonary infection	Infection and Immunity
	26	A. Clements; D. Tull; A. W. Jenney; J. L. Farn; S. H. Kim; R. E. Bishop; J. B. McPhee; R. E. Hancock; E. L. Hartland; M. J. Pearse; O. L. Wijburg; D. C. Jackson; M. J. McConville; R. A. Strugnell	2007	experimental or veterinary studies	Secondary acylation of Klebsiella pneumoniae lipopolysaccharide contributes to sensitivity to antibacterial peptides	J Biol Chem
	27	H. Y. Lau; S. Clegg; T. A. Moore	2007	experimental or veterinary studies	Identification of Klebsiella pneumoniae genes uniquely expressed in a strain virulent using a murine model of bacterial pneumonia	Microbial Pathogenesis
	28	W. J. Chen; P. J. Tsai; Y. C. Chen	2008	experimental or veterinary studies	Functional nanoparticle-based proteomic strategies for characterization of pathogenic bacteria	Anal Chem
	29	H. Sahly; S. Navon-Venezia; L. Roesler; A. Hay; Y. Carmeli; R. Podschun; C. Hennequin; C. Forestier; I. Ofek	2008	experimental or veterinary studies	Extended-spectrum beta-lactamase production is associated with an increase in cell invasion and expression of fimbrial adhesins in Klebsiella pneumoniae	Antimicrob Agents Chemother
	30	D. A. Rosen; J. S. Pinkner; J. M. Jones; J. N. Walker; S. Clegg; S. J. Hultgren	2008	experimental or veterinary studies	Utilization of an intracellular bacterial community pathway in Klebsiella pneumoniae urinary tract infection and the effects of FimK on type 1 pilus expression	Infect Immun
	31	B. J. Wiskur; J. J. Hunt; M. C. Callegan	2008	experimental or veterinary studies	Hypermucoviscosity as a virulence factor in experimental Klebsiella pneumoniae endophthalmitis	Investigative Ophthalmology and Visual Science
	32	T. L. Lin; C. Z. Lee; P. F. Hsieh; S. F. Tsai; J. T. Wang	2008	experimental or veterinary studies	Characterization of integrative and conjugative element ICEKp1-associated genomic heterogeneity in a Klebsiella pneumoniae strain isolated from a primary liver abscess	J Bacteriol
	33	S. Chhibber; S. Kaur; S. Kumari	2008	experimental or veterinary studies	Therapeutic potential of bacteriophage in treating Klebsiella pneumoniae B5055-mediated lobar pneumonia in mice	J Med Microbiol
	34	H. Y. Lau; G. B. Huffnagle; T. A. Moore	2008	experimental or veterinary studies	Host and microbiota factors that control Klebsiella pneumoniae mucosal colonization in mice	Microbes Infect
	35	V. Cano; D. Moranta; E. Llobet-Brossa; J. A. Bengoechea; J. Garmendia	2009	experimental or veterinary studies	Klebsiella pneumoniae triggers a cytotoxic effect on airway epithelial cells	BMC Microbiology
	36	Y. C. Tu; M. C. Lu; M. K. Chiang; S. P. Huang; H. L. Peng; H. Y. Chang; M. S. Jan; Y. C. Lai	2009	experimental or veterinary studies	Genetic requirements for Klebsiella pneumoniae-induced liver abscess in an oral infection model	Infect Immun
	37	M. F. Wu; C. Y. Yang; T. L. Lin; J. T. Wang; F. L. Yang; S. H. Wu; B. S. Hu; T. Y. Chou; M. D. Tsai; C. H. Lin; S. L. Hsieh	2009	experimental or veterinary studies	Humoral immunity against capsule polysaccharide protects the host from magA+ Klebsiella pneumoniae-induced lethal disease by evading Toll-like receptor 4 signaling	Infect Immun
	38	S. Brisse; C. Fevre; V. Passet; S. Issenhuth-Jeanjean; R. Tournebize; L. Diancourt; P. Grimont	2009	experimental or veterinary studies	Virulent clones of Klebsiella pneumoniae: identification and evolutionary scenario based on genomic and phenotypic characterization	PLoS One
	39	G. J. van der Windt; S. Florquin; A. F. de Vos; C. van't Veer; K. C. Queiroz; J. Liang; D. Jiang; P. W. Noble; T. van der Poll	2010	experimental or veterinary studies	CD44 deficiency is associated with increased bacterial clearance but enhanced lung inflammation during Gram-negative pneumonia	Am J Pathol
	40	C. H. Lee; L. H. Su; C. C. Li; C. C. Chien; Y. F. Tang; J. W. Liu	2010	experimental or veterinary studies	Microbiologic and clinical implications of bacteremia due to extended-spectrum-beta-lactamase-producing Klebsiella pneumoniae with or without plasmid-mediated AmpC beta-lactamase DHA-1	Antimicrob Agents Chemother
	41	S. Bialek; J.-P. Lavigne; J. Chevalier; E. Marcon; V. Leflon-Guibout; A. Davin; R. Moreau; J.-M. Pages; M.-H. Nicolas-Chanoine	2010	experimental or veterinary studies	Membrane Efflux and Influx Modulate both Multidrug Resistance and Virulence of Klebsiella pneumoniae in a Caenorhabditis elegans Model	Antimicrobial Agents and Chemotherapy
	42	A. Gupta; S. Sharma; A. Arora; A. Gupta	2010	experimental or veterinary studies	Changing trends of in vitro antimicrobial resistance patterns in blood isolates in a tertiary care hospital over a period of 4 years	Indian J Med Sci
	43	B. Evrard; D. Balestrino; A. Dosgilbert; J. L. Bouya-Gachancard; N. Charbonnel; C. Forestier; A. Tridon	2010	experimental or veterinary studies	Roles of capsule and lipopolysaccharide O antigen in interactions of human monocyte-derived dendritic cells and Klebsiella pneumoniae	Infect Immun
	44	J. W. Bennett; J. L. Robertson; D. R. Hospenthal; S. E. Wolf; K. K. Chung; K. Mende; C. K. Murray	2010	experimental or veterinary studies	Impact of extended spectrum beta-lactamase producing Klebsiella pneumoniae infections in severely burned patients	J Am Coll Surg
	45	K. M. Yeh; J. C. Lin; F. Y. Yin; C. P. Fung; H. C. Hung; L. K. Siu; F. Y. Chang	2010	experimental or veterinary studies	Revisiting the importance of virulence determinant magA and its surrounding genes in Klebsiella pneumoniae causing pyogenic liver abscesses: exact role in serotype K1 capsule formation	J Infect Dis
	46	J. H. Chen; L. K. Siu; C. P. Fung; J. C. Lin; K. M. Yeh; T. L. Chen; Y. K. Tsai; F. Y. Chang	2010	experimental or veterinary studies	Contribution of outer membrane protein K36 to antimicrobial resistance and virulence in Klebsiella pneumoniae	Journal of Antimicrobial Chemotherapy
	47	L. M. Diţu; G. Mihăescu; C. Chifiriuc; C. Bleotu; L. Morusciag; G. M. Niţulescu; A. Missir	2010	experimental or veterinary studies	In vitro assessment of the antimicrobial activity of new N-acyl-thiourea derivatives	Roum Arch Microbiol Immunol
	48	P. Ciobotaro; M. Oved; E. Nadir; R. Bardenstein; O. Zimhony	2011	experimental or veterinary studies	An effective intervention to limit the spread of an epidemic carbapenem-resistant Klebsiella pneumoniae strain in an acute care setting: From theory to practice	American Journal of Infection Control
	49	Y. C. Lin; M. C. Lu; H. L. Tang; H. C. Liu; C. H. Chen; K. S. Liu; C. Lin; C. S. Chiou; M. K. Chiang; C. M. Chen; Y. C. Lai	2011	experimental or veterinary studies	Assessment of hypermucoviscosity as a virulence factor for experimental Klebsiella pneumoniae infections: Comparative virulence analysis with hypermucoviscosity-negative strain	BMC Microbiology
	50	V. Regueiro; D. Moranta; C. G. Frank; E. Larrarte; J. Margareto; C. March; J. Garmendia; J. A. Bengoechea	2011	experimental or veterinary studies	Klebsiella pneumoniae subverts the activation of inflammatory responses in a NOD1-dependent manner	Cell Microbiol
	51	P. C. Pan; H. W. Chen; P. K. Wu; Y. Y. Wu; C. H. Lin; J. H. Wu	2011	experimental or veterinary studies	Mutation in fucose synthesis gene of Klebsiella pneumoniae affects capsule composition and virulence in mice	Exp Biol Med (Maywood)
	52	M. A. Bachman; J. E. Oyler; S. H. Burns; M. Caza; F. Lépine; C. M. Dozois; J. N. Weiser	2011	experimental or veterinary studies	Klebsiella pneumoniae yersiniabactin promotes respiratory tract infection through evasion of lipocalin 2	Infect Immun
	53	Y. J. Pan; T. L. Lin; C. R. Hsu; J. T. Wang	2011	experimental or veterinary studies	Use of a Dictyostelium model for isolation of genetic loci associated with phagocytosis and virulence in Klebsiella pneumoniae	Infect Immun
	54	C.-H. Chiu; K.-M. Yeh; L.-K. Siu; C.-P. Fung; J.-C. Lin; F.-Y. Chang	2011	experimental or veterinary studies	Impact of age on neutrophil phagocytic reaction with different capsular serotypes of Klebsiella pneumoniae	Journal of Microbiology Immunology and Infection
	55	E. Gomez; C. Urban; N. Mariano; R. Colon-Urban; R. H. Eng; D. B. Huang; T. Chiang	2011	experimental or veterinary studies	Phenotypic and genotypic screening and clonal analysis of carbapenem-resistant Klebsiella pneumoniae at a single hospital	Microb Drug Resist
	56	F. Renois; J. Jacques; T. Guillard; H. Moret; M. Pluot; L. Andreoletti; C. de Champs	2011	experimental or veterinary studies	Preliminary investigation of a mice model of Klebsiella pneumoniae subsp. ozaenae induced pneumonia	Microbes Infect
	57	K. Fuursted; L. Schøler; F. Hansen; K. Dam; M. S. Bojer; A. M. Hammerum; F. Dagnæs-Hansen; A. Olsen; Y. Jasemian; C. Struve	2012	experimental or veterinary studies	Virulence of a Klebsiella pneumoniae strain carrying the New Delhi metallo-beta-lactamase-1 (NDM-1)	Microbes Infect
	58	A. M. Krachler; K. Mende; C. Murray; K. Orth	2012	experimental or veterinary studies	In vitro characterization of multivalent adhesion molecule 7-based inhibition of multidrug-resistant bacteria isolated from wounded military personnel	Virulence
	59	H. Huang; A. Weaver; E. Wu; Y. Li; H. Gao; W. Fan; M. Wu	2013	experimental or veterinary studies	Lipid-based signaling modulates DNA repair response and survival against Klebsiella pneumoniae infection in host cells and in mice	Am J Respir Cell Mol Biol
	60	L. S. Tzouvelekis; V. Miriagou; S. D. Kotsakis; K. Spyridopoulou; E. Athanasiou; E. Karagouni; E. Tzelepi; G. L. Daikos	2013	experimental or veterinary studies	KPC-producing, multidrug-resistant klebsiella pneumoniae sequence type 258 as a typical opportunistic pathogen	Antimicrobial Agents and Chemotherapy
	61	F. I. Sonbol; T. E. El-Banna; A. A. Abdelaziz; L. A. Al-Madboly	2013	experimental or veterinary studies	Conjugative plasmid mediating adhesive pili in virulent Klebsiella pneumoniae isolates	Archives of Clinical Microbiology
	62	T. A. Russo; S. R. Gill	2013	experimental or veterinary studies	Draft Genome Sequence of the Hypervirulent Klebsiella pneumoniae Strain hvKP1, Isolated in Buffalo, New York	Genome Announcements
	63	P. F. Hsieh; J. Y. Liu; Y. J. Pan; M. C. Wu; T. L. Lin; Y. T. Huang; J. T. Wang	2013	experimental or veterinary studies	Klebsiella pneumoniae peptidoglycan-associated lipoprotein and murein lipoprotein contribute to serum resistance, antiphagocytosis, and proinflammatory cytokine stimulation	J Infect Dis
	64	T. Roger; J. Delaloye; A. L. Chanson; M. Giddey; D. Le Roy; T. Calandra	2013	experimental or veterinary studies	Macrophage migration inhibitory factor deficiency is associated with impaired killing of gram-negative bacteria by macrophages and increased susceptibility to Klebsiella pneumoniae sepsis	J Infect Dis
	65	S. K. Sharma; A. K. Kataria; B. N. Shringi; P. Nathawat; T. Bhati; N. Mohammed	2013	experimental or veterinary studies	Detection of hypermucoviscous Klebsiella pneumoniae in camel (Camelus dromedarius) during an outbreak of acute respiratory tract infection	Journal of Camel Practice and Research
	66	I. C. Allen	2013	experimental or veterinary studies	Bacteria-mediated acute lung inflammation	Methods Mol Biol
	67	J.-P. Lavigne; G. Cuzon; C. Combescure; G. Bourg; A. Sotto; P. Nordmann	2013	experimental or veterinary studies	Virulence of Klebsiella pneumoniae Isolates Harboring bla <sub>KPC-2</sub> Carbapenemase Gene in a Caenorhabditis elegans Model	Plos One
	68	A. Aung; U. Ter Meulen; F. Gessler; H. Böhnel	2013	experimental or veterinary studies	Development, isolation and characterization of a new non-virulent mimosine-degrading Klebsiella pneumoniae strain from the rumen liquor of German steers by using IBT-Göttinger bioreactor	Tropical Grasslands-Forrajes Tropicales
	69	S. Dahmen; V. Métayer; E. Gay; J. Y. Madec; M. Haenni	2013	experimental or veterinary studies	Characterization of extended-spectrum beta-lactamase (ESBL)-carrying plasmids and clones of Enterobacteriaceae causing cattle mastitis in France	Vet Microbiol
	70	A. Mansour; H. Zaki; A. Al-Humiany	2014	experimental or veterinary studies	MOLECULAR CHARACTERIZATION AND IMMUNOPROTECTIVE ACTIVITY OF CAPSULAR POLYSACCHARIDE OF KLEBSIELLA PNEUMONIAE ISOLATED FROM FARM ANIMALS AT TAIF GOVERNORATE	American Journal of Infectious Diseases
	71	L. Chen; K. D. Chavda; J. Findlay; G. Peirano; K. Hopkins; J. D. Pitout; R. A. Bonomo; N. Woodford; F. R. DeLeo; B. N. Kreiswirth	2014	experimental or veterinary studies	Multiplex PCR for identification of two capsular types in epidemic KPC-producing Klebsiella pneumoniae sequence type 258 strains	Antimicrob Agents Chemother
	72	D. K. Harshman; R. Reyes; T. S. Park; D. J. You; J. Y. Song; J. Y. Yoon	2014	experimental or veterinary studies	Enhanced nucleic acid amplification with blood in situ by wire-guided droplet manipulation (WDM)	Biosens Bioelectron
	73	M. M. McLaughlin; M. R. Advincula; M. Malczynski; G. Barajas; C. Qi; M. H. Scheetz	2014	experimental or veterinary studies	Quantifying the clinical virulence of Klebsiella pneumoniae producing carbapenemase Klebsiella pneumoniae with a Galleria mellonella model and a pilot study to translate to patient outcomes	BMC Infect Dis
	74	S. Bialek-Davenet; A. Criscuolo; F. Ailloud; V. Passet; L. Jones; A.-S. Delannoy-Vieillard; B. Garin; S. Le Hello; G. Arlet; M.-H. Nicolas-Chanoine; D. Decre; S. Brisse	2014	experimental or veterinary studies	Genomic Definition of Hypervirulent and Multidrug-Resistant Klebsiella pneumoniae Clonal Groups	Emerging Infectious Diseases
	75	P. S. Coburn; F. C. Miller; M. C. Callegan	2014	experimental or veterinary studies	Retinal Pigment Epithelium Dysfunction Facilitates Endogenous Bacterial Endophthalmitis	Investigative Ophthalmology & Visual Science
	76	F. Compain; A. Babosan; S. Brisse; N. Genel; J. Audo; F. Ailloud; N. Kassis-Chikhani; G. Arlet; D. Decré	2014	experimental or veterinary studies	Multiplex PCR for detection of seven virulence factors and K1/K2 capsular serotypes of Klebsiella pneumoniae	J Clin Microbiol
	77	E. Diago-Navarro; L. Chen; V. Passet; S. Burack; A. Ulacia-Hernando; R. P. Kodiyanplakkal; M. H. Levi; S. Brisse; B. N. Kreiswirth; B. C. Fries	2014	experimental or veterinary studies	Carbapenem-resistant klebsiella pneumoniae exhibit variability in capsular polysaccharide and capsule associated virulence traits	Journal of Infectious Diseases
	78	S. Bialek-Davenet; A. Criscuolo; F. Ailloud; V. Passet; M. H. Nicolas-Chanoine; D. Decré; S. Brisse	2014	experimental or veterinary studies	Development of a multiplex PCR assay for identification of klebsiella pneumoniae hypervirulent clones of capsular serotype K2	Journal of Medical Microbiology
	79	H. S. Deshmukh; Y. Liu; O. R. Menkiti; J. Mei; N. Dai; C. E. O'Leary; P. M. Oliver; J. K. Kolls; J. N. Weiser; G. S. Worthen	2014	experimental or veterinary studies	The microbiota regulates neutrophil homeostasis and host resistance to Escherichia coli K1 sepsis in neonatal mice	Nat Med
	80	K. M. Osman; H. M. Hassan; A. Orabi; A. S. T. Abdelhafez	2014	experimental or veterinary studies	Phenotypic, antimicrobial susceptibility profile and virulence factors of Klebsiella pneumoniae isolated from buffalo and cow mastitic milk	Pathogens and Global Health
	81	A. Khan; M. Faheem; M. Danishuddin; A. U. Khan	2014	experimental or veterinary studies	Evaluation of inhibitory action of novel non β-lactam inhibitor against Klebsiella pneumoniae carbapenemase (KPC-2)	PLoS One
	82	S. Hoppe; F. F. Bier; M. von Nickisch-Rosenegk	2014	experimental or veterinary studies	Identification of antigenic proteins of the nosocomial pathogen Klebsiella pneumoniae	PLoS One
	83	J. Choi; J. Yoo; M. Lee; E. G. Kim; J. S. Lee; S. Lee; S. Joo; S. H. Song; E. C. Kim; J. C. Lee; H. C. Kim; Y. G. Jung; S. Kwon	2014	experimental or veterinary studies	A rapid antimicrobial susceptibility test based on single-cell morphological analysis	Sci Transl Med
	84	C. H. Lee; C. C. Chang; J. W. Liu; R. F. Chen; K. D. Yang	2014	experimental or veterinary studies	Sialic acid involved in hypermucoviscosity phenotype of Klebsiella pneumoniae and associated with resistance to neutrophil phagocytosis	Virulence
	85	M. E. Wand; K. S. Baker; G. Benthall; H. McGregor; J. W. McCowen; A. Deheer-Graham; J. M. Sutton	2015	experimental or veterinary studies	Characterization of pre-antibiotic era Klebsiella pneumoniae isolates with respect to antibiotic/disinfectant susceptibility and virulence in Galleria mellonella	Antimicrob Agents Chemother
	86	I. M. Pantelidou; I. Galani; M. Georgitsi; G. L. Daikos; E. J. Giamarellos-Bourboulis	2015	experimental or veterinary studies	Interactions of klebsiella pneumoniae with the innate immune system vary in relation to clone and resistance phenotype	Antimicrobial Agents and Chemotherapy
	87	F. Cao; X. Wang; L. Wang; Z. Li; J. Che; L. Wang; X. Li; Z. Cao; J. Zhang; L. Jin; Y. Xu	2015	experimental or veterinary studies	Evaluation of the efficacy of a bacteriophage in the treatment of pneumonia induced by multidrug resistance Klebsiella pneumoniae in mice	Biomed Res Int
	88	H. J. Tang; Y. H. Ku; M. F. Lee; Y. C. Chuang; W. L. Yu	2015	experimental or veterinary studies	In Vitro Activity of Imipenem and Colistin against a Carbapenem-Resistant Klebsiella pneumoniae Isolate Coproducing SHV-31, CMY-2, and DHA-1	Biomed Res Int
	89	H. Xiong; R. A. Carter; I. M. Leiner; Y.-W. Tang; L. Chen; B. N. Kreiswirth; E. G. Pamer	2015	experimental or veterinary studies	Distinct Contributions of Neutrophils and CCR2<SUP>+</SUP> Monocytes to Pulmonary Clearance of Different Klebsiella pneumoniae Strains	Infection and Immunity
	90	A. Kalkanci; A. A. Fouad; M. Erdogan; A. Altay; Z. Aliyeva; G. Bozdayi; K. Caglar	2015	experimental or veterinary studies	Using Galleria mellonella as an In Vivo Model to Study the Virulence of Some Bacterial and Fungal Agents	Mikrobiyoloji Bulteni
	91	W. D. Roe; L. Rogers; K. Pinpimai; K. Dittmer; J. Marshall; B. L. Chilvers	2015	experimental or veterinary studies	Septicaemia and meningitis caused by infection of New Zealand sea lion pups with a hypermucoviscous strain of Klebsiella pneumoniae	Veterinary Microbiology
	92	F. Arena; L. H. De Angelis; A. Cannatelli; V. Di Pilato; M. Amorese; M. M. D'Andrea; T. Giani; G. M. Rossolini	2016	experimental or veterinary studies	Colistin Resistance Caused by Inactivation of the MgrB Regulator Is Not Associated with Decreased Virulence of Sequence Type 258 KPC Carbapenemase-Producing Klebsiella pneumoniae	Antimicrobial Agents and Chemotherapy
	93	D. C. Bailey; E. J. Drake; T. D. Grant; A. M. Gulick	2016	experimental or veterinary studies	Structural and Functional Characterization of Aerobactin Synthetase IucA from a Hypervirulent Pathotype of Klebsiella pneumoniae	Biochemistry
	94	M. A. Ares; J. L. Fernández-Vázquez; R. Rosales-Reyes; M. D. Jarillo-Quijada; K. von Bargen; J. Torres; J. A. González-y-Merchand; M. D. Alcántar-Curiel; M. A. De la Cruz	2016	experimental or veterinary studies	H-NS nucleoid protein controls virulence features of Klebsiella pneumoniae by regulating the expression of type 3 pili and the capsule polysaccharide	Frontiers in Cellular and Infection Microbiology
	95	Y. T. Lin; Y. W. Huang; H. H. Huang; T. C. Yang; F. D. Wang; C. P. Fung	2016	experimental or veterinary studies	In vivo evolution of tigecycline-non-susceptible Klebsiella pneumoniae strains in patients: relationship between virulence and resistance	Int J Antimicrob Agents
	96	D. A. Rosen; J. K. Hilliard; K. M. Tiemann; E. M. Todd; S. C. Morley; D. A. Hunstad	2016	experimental or veterinary studies	Klebsiella pneumoniae FimK Promotes Virulence in Murine Pneumonia	J Infect Dis
	97	M. F. L. Guerra; R. H. F. Teixeira; V. L. Ribeiro; M. P. V. Cunha; M. G. X. Oliveira; Y. M. Davies; K. C. Silva; A. P. S. Silva; N. Lincopan; A. M. Moreno; T. Knoebl	2016	experimental or veterinary studies	Suppurative peritonitis by Klebsiella pneumoniae in captive gold-handed tamarin ( Saguinus midas midas )	Journal of Medical Primatology
	98	E. Soto; S. Marchi; A. Beierschmitt; M. Kearney; S. Francis; K. Vanness; M. Vandenplas; M. Thrall; R. Palmour	2016	experimental or veterinary studies	Interaction of non-human primate complement and antibodies with hypermucoviscous Klebsiella pneumoniae	Veterinary Research
	99	F. Lúcio Fábio Caldas	2016	experimental or veterinary studies	Investigation of the role of sigma factor RpoE of Klebsiella pneumoniae in the inflammation and phagocytosis processes in eukaryotic host cells and in the induction of pulmonary infection in an animal model
	100	F. R. DeLeo; S. D. Kobayashi; A. R. Porter; B. Freedman; D. W. Dorward; L. Chen; B. N. Kreiswirth	2017	experimental or veterinary studies	Survival of Carbapenem-Resistant Klebsiella pneumoniae Sequence Type 258 in Human Blood	Antimicrob Agents Chemother
	101	L. Shu; Q. Sun; J. Hu; R. Zhang; G. Chen	2017	experimental or veterinary studies	Neutrophil bactericidal activity assay for detecting the virulence of hypervirulent Klebsiella pneumoniae	Chinese Journal of Microbiology and Immunology (China)
	102	E. Diago-Navarro; I. Calatayud-Baselg; D. Sun; C. Khairallah; I. Mann; A. Ulacia-Hernando; B. Sheridan; M. Shi; B. C. Fries	2017	experimental or veterinary studies	Antibody-based immunotherapy to treat and prevent infection with hypervirulent klebsiella pneumoniae	Clinical and Vaccine Immunology
	103	T. J. Kidd; G. Mills; J. Sá-Pessoa; A. Dumigan; C. G. Frank; J. L. Insua; R. Ingram; L. Hobley; J. A. Bengoechea	2017	experimental or veterinary studies	A Klebsiella pneumoniae antibiotic resistance mechanism that subdues host defences and promotes virulence	EMBO Mol Med
	104	C. Blin; V. Passet; M. Touchon; E. P. C. Rocha; S. Brisse	2017	experimental or veterinary studies	Metabolic diversity of the emerging pathogenic lineages of Klebsiella pneumoniae	Environ Microbiol
	105	C. H. Lee; S. K. Chuah; W. C. Tai; C. C. Chang; F. J. Chen	2017	experimental or veterinary studies	Delay in Human Neutrophil Constitutive Apoptosis after Infection with Klebsiella pneumoniae Serotype K1	Front Cell Infect Microbiol
	106	J. Bulger; U. MacDonald; R. Olson; J. Beanan; T. A. Russo	2017	experimental or veterinary studies	Metabolite Transporter PEG344 Is Required for Full Virulence of Hypervirulent Klebsiella pneumoniae Strain hvKP1 after Pulmonary but Not Subcutaneous Challenge	Infect Immun
	107	A. Ricci; E. Coppo; R. Barbieri; E. A. Debbia; A. Marchese	2017	experimental or veterinary studies	The effect of sub-inhibitory concentrations of rifaximin on urease production and on other virulence factors expressed by Klebsiella pneumoniae, Proteus mirabilis, Pseudomonas aeruginosa and Staphylococcus aureus	J Chemother
	108	C.-T. Fang; W.-C. Yi; C.-T. Shun; S.-F. Tsai	2017	experimental or veterinary studies	DNA adenine methylation modulates pathogenicity of Klebsiella pneumoniae genotype K1	Journal of Microbiology Immunology and Infection
	109	E. Soto; M. M. Dennis; A. Beierschmitt; S. Francis; F. Sithole; I. Halliday-Simmons; R. Palmour	2017	experimental or veterinary studies	Biofilm formation of hypermucoviscous and non-hypermucoviscous Klebsiella pneumoniae recovered from clinically affected African green monkey ( Chlorocebus aethiops sabaeus )	Microbial Pathogenesis
	110	M. M. D'Andrea; P. Marmo; L. Henrici De Angelis; M. Palmieri; N. Ciacci; G. Di Lallo; E. Demattè; E. Vannuccini; P. Lupetti; G. M. Rossolini; M. C. Thaller	2017	experimental or veterinary studies	φbO1E, a newly discovered lytic bacteriophage targeting carbapenemase-producing Klebsiella pneumoniae of the pandemic Clonal Group 258 clade II lineage	Scientific Reports
	111	M. Seguel; N. L. Gottdenker; K. Colegrove; S. Johnson; C. Struve; E. W. Howerth	2017	experimental or veterinary studies	Hypervirulent Klebsiella pneumoniae in California Sea Lions (Zalophus californianus): Pathologic Findings in Natural Infections	Veterinary Pathology
	112	V. Szijártó; L. M. Guachalla; K. Hartl; C. Varga; A. Badarau; I. Mirkina; Z. C. Visram; L. Stulik; C. A. Power; E. Nagy; G. Nagy	2017	experimental or veterinary studies	Endotoxin neutralization by an O-antigen specific monoclonal antibody: A potential novel therapeutic approach against Klebsiella pneumoniae ST258	Virulence
	113	V. Del Bono; D. R. Giacobbe; A. Marchese; A. Parisini; C. Fucile; E. Coppo; V. Marini; A. Arena; A. Molin; A. Martelli; A. Gratarola; C. Viscoli; P. Pelosi; F. Mattioli	2017	experimental or veterinary studies	Meropenem for treating KPC-producing Klebsiella pneumoniae bloodstream infections: Should we get to the PK/PD root of the paradox?	Virulence
	114	F. Yu; J. Lv; S. Niu; H. Du; Y.-W. Tang; R. A. Bonomo; B. N. Kreiswirth; L. Chen	2018	experimental or veterinary studies	In Vitro Activity of Ceftazidime-Avibactam against Carbapenem-Resistant and Hypervirulent Klebsiella pneumoniae Isolates	Antimicrobial agents and chemotherapy
	115	A. C. Codo; A. C. Saraiva; L. L. Dos Santos; M. F. Visconde; A. C. Gales; D. S. Zamboni; A. I. Medeiros	2018	experimental or veterinary studies	Inhibition of inflammasome activation by a clinical strain of Klebsiella pneumoniae impairs efferocytosis and leads to bacterial dissemination	Cell Death Dis
	116	Y. Tang; R. Hu	2018	experimental or veterinary studies	Galleria mellonella infection model for evaluating the virulence of Klebsiella pneumoniae	Chinese Journal of Microbiology and Immunology (China)
	117	K. M. Brothers; R. P. Kowalski; S. Tian; P. R. Kinchington; R. M. Q. Shanks	2018	experimental or veterinary studies	Bacteria induce autophagy in a human ocular surface cell line	Exp Eye Res
	118	A. E. Marcoleta; M. A. Varas; J. Ortiz-Severín; L. Vásquez; C. Berríos-Pastén; A. V. Sabag; F. P. Chávez; M. L. Allende; C. A. Santiviago; O. Monasterio; R. Lagos	2018	experimental or veterinary studies	Evaluating different virulence traits of Klebsiella pneumoniae using Dictyostelium discoideum and zebrafish larvae as host models	Frontiers in Cellular and Infection Microbiology
	119	A. L. Zogg; S. Simmen; K. Zurfluh; R. Stephan; S. N. Schmitt; M. Nuesch-Inderbinen	2018	experimental or veterinary studies	High Prevalence of Extended-Spectrum β-Lactamase Producing Enterobacteriaceae Among Clinical Isolates From Cats and Dogs Admitted to a Veterinary Hospital in Switzerland	Frontiers in Veterinary Science
	120	R. Jasim; M. L. Han; Y. Zhu; X. Hu; M. H. Hussein; Y. W. Lin; Q. T. Zhou; C. Y. D. Dong; J. Li; T. Velkov	2018	experimental or veterinary studies	Lipidomic Analysis of the Outer Membrane Vesicles from Paired Polymyxin-Susceptible and -Resistant Klebsiella pneumoniae Clinical Isolates	Int J Mol Sci
	121	D. C. Bailey; E. Alexander; M. R. Rice; E. J. Drake; L. S. Mydy; C. C. Aldrich; A. M. Gulick	2018	experimental or veterinary studies	Structural and functional delineation of aerobactin biosynthesis in hypervirulent Klebsiella pneumoniae	Journal of Biological Chemistry
	122	D. M. Whitaker; S. R. Reichley; M. J. Griffin; K. Prager; C. A. Richey; K. V. Kenelty; B. N. Stevens; J. O. Lloyd-Smith; C. K. Johnson; P. Duignan; S. Johnson; C. Rios; R. Delong; B. Halaska; L. Rust; B. A. Byrne; C. Struve; S. Barnum; E. Soto	2018	experimental or veterinary studies	Hypermucoviscous klebsiella pneumoniae isolates from stranded and wild-caught marine mammals of the us pacific coast: Prevalence, phenotype, and genotype	Journal of Wildlife Diseases
	123	H. Yao; S. Qin; S. Chen; J. Shen; X. D. Du	2018	experimental or veterinary studies	Emergence of carbapenem-resistant hypervirulent Klebsiella pneumoniae	Lancet Infect Dis
	124	E. Diago-Navarro; M. P. Motley; G. Ruiz-Perez; W. Yu; J. Austin; B. M. S. Seco; G. Xiao; A. Chikhalya; P. H. Seeberger; B. C. Fries	2018	experimental or veterinary studies	Novel, Broadly Reactive Anticapsular Antibodies against Carbapenem-Resistant Klebsiella pneumoniae Protect from Infection	Mbio
	125	D. Peng; X. Li; P. Liu; X. Zhou; M. Luo; K. Su; S. Chen; Z. Zhang; Q. He; J. Qiu; Y. Li	2018	experimental or veterinary studies	Transcriptional regulation of galF by RcsAB affects capsular polysaccharide formation in Klebsiella pneumoniae NTUH-K2044	Microbiol Res
	126	V. Vergel L. Torres; E. Heinz; C. J. Stubenrauch; J. J. Wilksch; H. Cao; J. Yang; A. Clements; R. A. Dunstan; F. Alcock; C. T. Webb; G. Dougan; R. A. Strugnell; I. D. Hay; T. Lithgow	2018	experimental or veterinary studies	An investigation into the Omp85 protein BamK in hypervirulent Klebsiella pneumoniae, and its role in outer membrane biogenesis	Molecular Microbiology
	127	Z. Wang; J. Ren; Q. Liu; J. Li; X. Wu; W. Wang; J. Wu; G. Wang; J. Li	2018	experimental or veterinary studies	Hypermucoviscous Klebsiella pneumoniae infections induce platelet aggregation and apoptosis and inhibit maturation of megakaryocytes	Thrombosis Research
	128	Y. Maeyama; Y. Taniguchi; W. Hayashi; Y. Ohsaki; S. Osaka; S. Koide; K. Tamai; Y. Nagano; Y. Arakawa; N. Nagano	2018	experimental or veterinary studies	Prevalence of ESBL/AmpC genes and specific clones among the third-generation cephalosporin-resistant Enterobacteriaceae from canine and feline clinical specimens in Japan	Veterinary Microbiology
	129	D. Ahn; M. Wickersham; S. Riquelme; A. Prince	2019	experimental or veterinary studies	The Effects of IFN-λ on Epithelial Barrier Function Contribute to Klebsiella pneumoniae ST258 Pneumonia	Am J Respir Cell Mol Biol
	130	Y. Yang; C. H. Higgins; I. Rehman; K. N. Galvao; I. L. Brito; M. L. Bicalho; J. Song; H. Wang; R. C. Bicalho	2019	experimental or veterinary studies	Genomic Diversity, Virulence, and Antimicrobial Resistance of Klebsiella pneumoniae Strains from Cows and Humans	Appl Environ Microbiol
	131	T. Teng; Q. Li; Z. Liu; X. Li; Z. Liu; H. Liu; F. Liu; L. Xie; H. Wang; L. Zhang; D. Wu; M. Chen; Y. Li; A. Ji	2019	experimental or veterinary studies	Characterization and genome analysis of novel Klebsiella phage Henu1 with lytic activity against clinical strains of Klebsiella pneumoniae	Arch Virol
	132	M. I. Elgaos; A. A. Mahmoud; H. R. Ahmed	2019	experimental or veterinary studies	MOLECULAR CHARACTERIZATION OF SOME VIRULENCE GENES IN KLEBSIELLA PNEUMONIAE ISOLATED FROM BROILERS	Assiut Veterinary Medical Journal (Egypt)
	133	J. Yuan; C. Chen; J. Cui; J. Lu; C. Yan; X. Wei; X. Zhao; N. Li; S. Li; G. Xue; W. Cheng; B. Li; H. Li; W. Lin; C. Tian; J. Zhao; J. Han; D. An; Q. Zhang; H. Wei; M. Zheng; X. Ma; W. Li; X. Chen; Z. Zhang; H. Zeng; S. Ying; J. Wu; R. Yang; D. Liu	2019	experimental or veterinary studies	Fatty Liver Disease Caused by High-Alcohol-Producing Klebsiella pneumoniae	Cell Metab
	134	M. D. Chua; C. H. Liou; A. C. Bogdan; H. T. Law; K. M. Yeh; J. C. Lin; L. K. Siu; J. A. Guttman	2019	experimental or veterinary studies	Klebsiella pneumoniae disassembles host microtubules in lung epithelial cells	Cell Microbiol
	135	A. Das; B. K. Behera; S. Acharya; P. Paria; H. J. Chakraborty; P. K. Parida; B. K. Das	2019	experimental or veterinary studies	Genetic diversity and multiple antibiotic resistance index study of bacterial pathogen, Klebsiella pneumoniae strains isolated from diseased Indian major carps	Folia Microbiologica
	136	P. Manohar; A. J. Tamhankar; C. S. Lundborg; R. Nachimuthu	2019	experimental or veterinary studies	Therapeutic Characterization and Efficacy of Bacteriophage Cocktails Infecting Escherichia coli , Klebsiella pneumoniae , and Enterobacter Species	Frontiers in Microbiology
	137	H. F. Peñaloza; L. P. Noguera; D. Ahn; O. P. Vallejos; R. M. Castellanos; Y. Vazquez; F. J. Salazar-Echegarai; L. González; I. Suazo; C. Pardo-Roa; G. A. Salazar; A. Prince; S. M. Bueno	2019	experimental or veterinary studies	Interleukin-10 Produced by Myeloid-Derived Suppressor Cells Provides Protection to Carbapenem-Resistant Klebsiella pneumoniae Sequence Type 258 by Enhancing Its Clearance in the Airways	Infect Immun
	138	Y. Fu; M. Xu; Y. Liu; A. Li; J. Zhou	2019	experimental or veterinary studies	Virulence and genomic features of a bla <sub>CTX-M-3</sub> and bla <sub>CTX-M-14</sub> coharboring hypermucoviscous Klebsiella pneumoniae of serotype K2 and ST65	Infection and Drug Resistance
	139	C. H. Hoh; Y. H. Tan; Y. H. Gana	2019	experimental or veterinary studies	Protective role of Kupffer cells and macrophages in Klebsiella pneumoniae-induced liver abscess disease	Infection and Immunity
	140	D. N. Brunson; E. Maldosevic; A. Velez; E. Figgins; T. N. Ellis	2019	experimental or veterinary studies	Porin loss in Klebsiella pneumoniae clinical isolates impacts production of virulence factors and survival within macrophages	Int J Med Microbiol
	141	C. Marques; J. Menezes; A. Belas; C. Aboim; P. Cavaco-Silva; G. Trigueiro; L. Telo Gama; C. Pomba	2019	experimental or veterinary studies	Klebsiella pneumoniae causing urinary tract infections in companion animals and humans: population structure, antimicrobial resistance and virulence genes	J Antimicrob Chemother
	142	C. Marques; A. Belas; C. Aboim; P. Cavaco-Silva; G. Trigueiro; L. T. Gama; C. Pomba	2019	experimental or veterinary studies	Evidence of Sharing of Klebsiella pneumoniae Strains between Healthy Companion Animals and Cohabiting Humans	J Clin Microbiol
	143	C. R. Hsu; I. W. Chang; P. F. Hsieh; T. L. Lin; P. Y. Liu; C. H. Huang; K. T. Li; J. T. Wang	2019	experimental or veterinary studies	A Novel Role for the Klebsiella pneumoniae Sap (Sensitivity to Antimicrobial Peptides) Transporter in Intestinal Cell Interactions, Innate Immune Responses, Liver Abscess, and Virulence	J Infect Dis
	144	P. F. Hsieh; Y. R. Lu; T. L. Lin; L. Y. Lai; J. T. Wang	2019	experimental or veterinary studies	Klebsiella pneumoniae Type VI Secretion System Contributes to Bacterial Competition, Cell Invasion, Type-1 Fimbriae Expression, and In Vivo Colonization	J Infect Dis
	145	G. Li; S. Sun; Z. Y. Zhao; Y. Sun	2019	experimental or veterinary studies	The pathogenicity of rmpA or aerobactin-positive Klebsiella pneumoniae in infected mice	J Int Med Res
	146	S. H. Zhan; L. French	2019	experimental or veterinary studies	Sequence similarity searches for morphine biosynthesis enzymes in bacteria yield putative targets for understanding associations between infection and opiate administration	J Med Microbiol
	147	M. A. F. Khalil; R. Hager; F. Abd-El Reheem; E. E. Mahmoud; T. Samir; S. S. Moawad; E. M. Hefzy	2019	experimental or veterinary studies	A Study of the Virulence Traits of Carbapenem-Resistant Klebsiella pneumoniae Isolates in a Galleria mellonella Model	Microb Drug Resist
	148	F. Martora; F. Pinto; V. Folliero; M. Cammarota; F. Dell'Annunziata; G. Squillaci; M. Galdiero; A. Morana; C. Schiraldi; A. Giovane; M. Galdiero; G. Franci	2019	experimental or veterinary studies	Isolation, characterization and analysis of pro-inflammatory potential of Klebsiella pneumoniae outer membrane vesicles	Microb Pathog
	149	S. A. Michael; D. T. S. Hayman; R. Gray; J. Zhang; L. Rogers; W. D. Roe	2019	experimental or veterinary studies	Pup mortality in New Zealand sea lions (Phocarctos hookeri) at Enderby Island, Auckland Islands, 2013-18	PLoS ONE
	150	M. V. Rumi; J. Mas; A. Elena; L. Cerdeira; M. E. Muñoz; N. Lincopan; É. R. Gentilini; J. Di Conza; G. Gutkind	2019	experimental or veterinary studies	Co-occurrence of clinically relevant β-lactamases and MCR-1 encoding genes in Escherichia coli from companion animals in Argentina	Veterinary Microbiology
	151	D. Liu; Y. Yang; J. Gu; H. Tuo; P. Li; X. Xie; G. X. Ma; J. Liu; A. Zhang	2019	experimental or veterinary studies	The Yersinia high-pathogenicity island (HPI) carried by a new integrative and conjugative element (ICE) in a multidrug-resistant and hypervirulent Klebsiella pneumoniae strain SCsl1	Veterinary Microbiology
	152	G. A. Aparecida Damasceno Souza; A. C. de Almeida; M. A. de Sousa Xavier; L. M. Vitorino da Silva; C. N. Sousa; D. A. Sanglard; A. R. Ericsson de Oliveira Xavier	2019	experimental or veterinary studies	Characterization and molecular epidemiology of Staphylococcus aureus strains resistant to beta-lactams isolated from the milk of cows diagnosed with subclinical mastitis	Veterinary World
	153	G. A. A. D. Souza; A. C. De Almeida; M. A. De Sousa Xavier; L. M. V. Da Silva; C. N. Sousa; D. A. Sanglard; A. R. E. De Oliveira Xavier	2019	experimental or veterinary studies	Characterization and molecular epidemiology of Staphylococcus aureus strains resistant to beta-lactams isolated from the milk of cows diagnosed with subclinical mastitis	Veterinary World
	154	M. Xie; K. Chen; L. Ye; X. Yang; Q. Xu; C. Yang; N. Dong; E. W. C. Chan; Q. Sun; L. Shu; D. Gu; X. Lin; R. Zhang; S. Chen	2020	experimental or veterinary studies	Conjugation of Virulence Plasmid in Clinical Klebsiella pneumoniae Strains through Formation of a Fusion Plasmid	Advanced Biosystems
	155	A. B. Janssen; D. J. Doorduijn; G. Mills; M. R. C. Rogers; M. J. M. Bonten; S. H. M. Rooijakkers; R. J. L. Willems; J. A. Bengoechea; W. van Schaik	2020	experimental or veterinary studies	Evolution of Colistin Resistance in the Klebsiella pneumoniae Complex Follows Multiple Evolutionary Trajectories with Variable Effects on Fitness and Virulence Characteristics	Antimicrob Agents Chemother
	156	T. Chen; G. Dong; S. Zhang; X. Zhang; Y. Zhao; J. Cao; T. Zhou; Q. Wu	2020	experimental or veterinary studies	Effects of iron on the growth, biofilm formation and virulence of Klebsiella pneumoniae causing liver abscess	BMC Microbiol
	157	B. S. Weber; A. M. De Jong; A. B. Y. Guo; S. Dharavath; S. French; A. A. Fiebig-Comyn; B. K. Coombes; J. Magolan; E. D. Brown	2020	experimental or veterinary studies	Genetic and Chemical Screening in Human Blood Serum Reveals Unique Antibacterial Targets and Compounds against Klebsiella pneumoniae	Cell Rep
	158	K. Kamata; T. Watanabe; K. Minaga; A. Hara; I. Sekai; Y. Otsuka; T. Yoshikawa; A. M. Park; M. Kudo	2020	experimental or veterinary studies	Gut microbiome alterations in type 1 autoimmune pancreatitis after induction of remission by prednisolone	Clin Exp Immunol
	159	M. Gao; C. Wang; X. Qiang; H. Liu; P. Li; G. Pei; X. Zhang; Z. Mi; Y. Huang; Y. Tong; C. Bai	2020	experimental or veterinary studies	Isolation and Characterization of a Novel Bacteriophage Infecting Carbapenem-Resistant Klebsiella pneumoniae	Current Microbiology
	160	G. Li; J. Shi; Y. Zhao; Y. Xie; Y. Tang; X. Jiang; Y. Lu	2020	experimental or veterinary studies	Identification of hypervirulent Klebsiella pneumoniae isolates using the string test in combination with Galleria mellonella infectivity	Eur J Clin Microbiol Infect Dis
	161	U. Shankar; N. Jain; S. K. Mishra; T. K. Sharma; A. Kumar	2020	experimental or veterinary studies	Conserved G-Quadruplex Motifs in Gene Promoter Region Reveals a Novel Therapeutic Approach to Target Multi-Drug Resistance Klebsiella pneumoniae	Frontiers in Microbiology
	162	A. A. Alsadawi; D. H. Abdul-Jawad; N. H. Al-Naji	2020	experimental or veterinary studies	Treatment and experimental infection with klebsiella pneumoniae in rats	Indian Journal of Forensic Medicine and Toxicology
	163	T. M. Young; A. S. Bray; R. K. Nagpal; D. L. Caudell; H. Yadav; M. A. Zafar	2020	experimental or veterinary studies	Animal model to study klebsiella pneumoniae gastrointestinal colonization and host-to-host transmission	Infection and Immunity
	164	M. K. Paczosa; R. J. Silver; A. L. McCabe; A. K. Tai; C. H. McLeish; D. W. Lazinski; J. Mecsas	2020	experimental or veterinary studies	Transposon mutagenesis screen of klebsiella pneumoniae identifies multiple genes important for resisting antimicrobial activities of neutrophils in mice	Infection and Immunity
	165	C. dos Anjos; C. P. Sabino; F. P. Sellera; F. Esposito; F. C. Pogliani; N. Lincopan	2020	experimental or veterinary studies	Hypervirulent and hypermucoviscous strains of Klebsiella pneumoniae challenged by antimicrobial strategies using visible light	International Journal of Antimicrobial Agents
	166	H. Lee; J. Shin; Y. J. Chung; M. Park; K. J. Kang; J. Y. Baek; D. Shin; D. R. Chung; K. R. Peck; J. H. Song; K. S. Ko	2020	experimental or veterinary studies	Co-introduction of plasmids harbouring the carbapenemase genes, bla(NDM-1) and bla(OXA-232), increases fitness and virulence of bacterial host	J Biomed Sci
	167	J. Cheng; J. Zhang; B. Han; H. W. Barkema; E. R. Cobo; J. P. Kastelic; M. Zhou; Y. Shi; J. Wang; R. Yang; J. Gao	2020	experimental or veterinary studies	Klebsiella pneumoniae isolated from bovine mastitis is cytopathogenic for bovine mammary epithelial cells	Journal of Dairy Science
	168	M. Xie; N. Dong; K. Chen; X. Yang; L. Ye; E. W. C. Chan; R. Zhang; S. Chen	2020	experimental or veterinary studies	A hybrid plasmid formed by recombination of a virulence plasmid and a resistance plasmid in Klebsiella pneumoniae	Journal of Global Antimicrobial Resistance
	169	T. Anand; N. Virmani; S. Kumar; A. K. Mohanty; S. Pavulraj; B. C. Bera; R. K. Vaid; U. Ahlawat; B. N. Tripathi	2020	experimental or veterinary studies	Phage therapy for treatment of virulent Klebsiella pneumoniae infection in a mouse model	Journal of Global Antimicrobial Resistance
	170	Q. Gao; Z. Shen; J. Qin; Y. Liu; M. Li	2020	experimental or veterinary studies	Antimicrobial Resistance and Pathogenicity Determination of Community-Acquired Hypervirulent Klebsiella pneumoniae	Microbial Drug Resistance
	171	S. Park; H. Lee; D. Shin; K. S. Ko	2020	experimental or veterinary studies	Change of hypermucoviscosity in the development of tigecycline resistance in hypervirulent klebsiella pneumoniae sequence type 23 strains	Microorganisms
	172	Y. H. Tan; Y. Chen; W. H. W. Chu; L.-T. Sham; Y.-H. Gan	2020	experimental or veterinary studies	Cell envelope defects of different capsule-null mutants in K1 hypervirulent Klebsiella pneumoniae can affect bacterial pathogenesis	Molecular Microbiology
	173	T. A. Russo; U. MacDonald	2020	experimental or veterinary studies	The galleria mellonella infection model does not accurately differentiate between Hypervirulent and Classical klebsiella pneumoniae	mSphere
	174	C. M. Ernst; J. R. Braxton; C. A. Rodriguez-Osorio; A. P. Zagieboylo; L. Li; A. Pironti; A. L. Manson; A. V. Nair; M. Benson; K. Cummins; A. E. Clatworthy; A. M. Earl; L. A. Cosimi; D. T. Hung	2020	experimental or veterinary studies	Adaptive evolution of virulence and persistence in carbapenem-resistant Klebsiella pneumoniae	Nat Med
	175	G. Horesh; C. Fino; A. Harms; M. J. Dorman; L. Parts; K. Gerdes; E. Heinz; N. R. Thomson	2020	experimental or veterinary studies	Type II and type IV toxin-antitoxin systems show different evolutionary patterns in the global Klebsiella pneumoniae population	Nucleic Acids Research
	176	C. dos Anjos; F. P. Sellera; M. S. Ribeiro; M. S. Baptista; F. C. Pogliani; N. Lincopan; C. P. Sabino	2020	experimental or veterinary studies	Antimicrobial blue light and photodynamic therapy inhibit clinically relevant β-lactamases with extended-spectrum (ESBL) and carbapenemase activity	Photodiagnosis and Photodynamic Therapy
	177	L. Pepin-Puget; F. El Garch; X. Bertrand; B. Valot; D. Hocquet	2020	experimental or veterinary studies	Genome analysis of enterobacteriaceae with non-wild type susceptibility to third-generation cephalosporins recovered from diseased dogs and cats in Europe	Veterinary Microbiology
	178	J. P. Rueda Furlan; R. Lopes; I. H. Lima Gonzalez; P. L. Ramos; M. R. von Zeska Kress; E. G. Stehling	2020	experimental or veterinary studies	Hypermucoviscous/hypervirulent and extensively drug-resistant QnrB2-, QnrS1-, and CTX-M-3-coproducing Klebsiella pneumoniae ST2121 isolated from an infected elephant ( Loxodonta africana )	Veterinary Microbiology
	179	L. Jin; Y. Liu; C. Jing; R. Wang; Q. Wang; H. Wang	2020	experimental or veterinary studies	Neutrophil extracellular traps (NETs)-mediated killing of carbapenem-resistant hypervirulent Klebsiella pneumoniae (CR-hvKP) are impaired in patients with diabetes mellitus	Virulence
	180	A. Balaska; K. Polonyfi; A. Rigatou; G. Miliotis; M. Margaroni; G. L. Daikos; M. Drogari-Apiranthitou	2021	experimental or veterinary studies	Induction of innate immune responses by KPC-producing Klebsiella pneumoniae of the pandemic sequence type 258-clade I	Access microbiology
	181	M. Santiago Rodriguez; J. C. Bravata Alcantara; J. C. Martinez Briseno; E. Diaz Escamilla; I. A. Cortes Ortiz; M. B. Martinez Benitez; L. Lopez-Canovas	2021	experimental or veterinary studies	Rapid Protocol for Characterizing Klebsiella pneumoniae Isolates by Pulsed Field Gel Electrophoresis (PFGE) in Contour Clamped Homogeneous Electric Field (CHEF) Minigels	Analytical Letters
	182	D. Mil-Homens; M. Martins; J. Barbosa; G. Serafim; M. J. Sarmento; R. F. Pires; V. Rodrigues; V. D. B. Bonifácio; S. N. Pinto	2021	experimental or veterinary studies	Carbapenem-resistant klebsiella pneumoniae clinical isolates: In vivo virulence assessment in galleria mellonella and potential therapeutics by polycationic oligoethyleneimine	Antibiotics
	183	F. Svanberg Frisinger; B. Jana; S. Donadio; L. Guardabassi	2021	experimental or veterinary studies	In Silico Prediction and Prioritization of Novel Selective Antimicrobial Drug Targets in Escherichia coli	Antibiotics-Basel
	184	M. Gonzalez-Garcia; F. Morales-Vicente; E. D. Pico; H. Garay; D. G. Rivera; M. Grieshober; L. R. Olari; R. Gross; C. Conzelmann; F. Krueger; F. Zech; C. P. Bozzo; J. A. Mueller; A. Zelikin; H. Raber; D. Kubiczek; F. Rosenau; J. Muench; S. Stenger; B. Spellerberg; O. L. Franco; A. A. R. Alfonso; L. Staendker; A. J. Otero-Gonzalez	2021	experimental or veterinary studies	Antimicrobial Activity of Cyclic-Monomeric and Dimeric Derivatives of the Snail-Derived Peptide Cm-p5 against Viral and Multidrug-Resistant Bacterial Strains	Biomolecules
	185	L. Song; X. Yang; J. w. Huang; X. Zhu; G. Han; Y. Wan; Y. Xu; G. Luan; X. Jia	2021	experimental or veterinary studies	Wzc and WcaJ mutations in hypervirulent Klebsiella pneumoniae lead to phage resistance at the cost of reduced virulence	bioRxiv
	186	X. Tian; Y. Gao; S. Wang; H. M. A. Hameed; W. Yu; C. Fang; J. Zhang; Y. Tan; Z. Cao; P. Guan; J. Hu; J. Liu; N. Zhong; T. Zhang	2021	experimental or veterinary studies	Rapid visualized assessment of drug efficacy in live mice with a selectable marker-free autoluminescent Klebsiella pneumoniae	Biosensors & Bioelectronics
	187	I. G. Shemyakin; O. Y. Manzenyuk; G. I. El'-Registan; V. V. Firstova; T. I. Kombarova; T. Y. Gneusheva; E. I. Kyazimov; Y. A. Nikolaev	2021	experimental or veterinary studies	Effect of 4-Hexylresorcinol on the Efficiency of Antibiotic Treatment of Experimental Sepsis Caused by Antibiotic-Resistant Klebsiella pneumoniae Strain in Mice	Bulletin of Experimental Biology and Medicine
	188	P. V. Evseev; M. M. Shneider; Y. V. Mikhailova; A. A. Shelenkov; Y. G. Yanushevich; M. G. Karlova; A. V. Moiseenko; O. S. Sokolova; D. A. Shagin	2021	experimental or veterinary studies	NOVEL KLEBSIELLA PNEUMONIAE VIRULENT BACTERIOPHAGE KPPK108.1 CAPABLE OF INFECTING THE K108 SEROTYPE STRAINS	Bulletin of Russian State Medical University
	189	T. Zhang; J. Shi; J. Chen; G. Li	2021	experimental or veterinary studies	Screening of new virulence genes of high virulence Klebsiella pneumoniae by Tn-seq	Chinese Journal of Microbiology and Immunology (China)
	190	Y. Li; W. Wang; K. Chen; S. Ma; J. Wang	2021	experimental or veterinary studies	Influence of LncRNA NKILA on Bloodstream Infection of Hypervirulent Klebsiella pneumoniae and Its Ability to Induce Delayed Neutrophil Apoptosis	Evidence-based Complementary and Alternative Medicine
	191	W. Zhang; Y. Feng; H. Zhao; C. Yan; J. Feng; L. Gan; J. Cui; S. Liu; R. Zhang; S. Du; N. Li; W. Xu; J. Han; R. Li; G. Xue; J. Yuan	2021	experimental or veterinary studies	A Recombinase Aided Amplification Assay for Rapid Detection of the Klebsiella pneumoniae Carbapenemase Gene and Its Characteristics in Klebsiella pneumoniae	Front Cell Infect Microbiol
	192	C. Shankar; S. Basu; B. Lal; S. Shanmugam; K. Vasudevan; P. Mathur; S. Ramaiah; A. Anbarasu; B. Veeraraghavan	2021	experimental or veterinary studies	Aerobactin Seems To Be a Promising Marker Compared With Unstable RmpA2 for the Identification of Hypervirulent Carbapenem-Resistant Klebsiella pneumoniae: In Silico and In Vitro Evidence	Front Cell Infect Microbiol
	193	D. Tian; W. Wang; M. Li; W. Chen; Y. Zhou; Y. Huang; Z. Sheng; X. Jiang	2021	experimental or veterinary studies	Acquisition of the Conjugative Virulence Plasmid From a CG23 Hypervirulent Klebsiella pneumoniae Strain Enhances Bacterial Virulence	Frontiers in Cellular and Infection Microbiology
	194	G. Dhungana; R. Nepal; M. Regmi; R. Malla	2021	experimental or veterinary studies	Pharmacokinetics and Pharmacodynamics of a Novel Virulent Klebsiella Phage Kp_Pokalde_002 in a Mouse Model	Frontiers in Cellular and Infection Microbiology
	195	F. L. Du; Q. S. Huang; D. D. Wei; Y. F. Mei; D. Long; W. J. Liao; L. G. Wan; Y. Liu; W. Zhang	2021	experimental or veterinary studies	Prevalence of Carbapenem-Resistant Klebsiella pneumoniae Co-Harboring blaKPC-Carrying Plasmid and pLVPK-Like Virulence Plasmid in Bloodstream Infections	Frontiers in Cellular and Infection Microbiology
	196	S. A. Michael; D. T. S. Hayman; R. Gray; W. D. Roe	2021	experimental or veterinary studies	Risk Factors for New Zealand Sea Lion ( Phocarctos hookeri ) Pup Mortality: Ivermectin Improves Survival for Conservation Management	Frontiers in Marine Science
	197	X. Yang; N. Dong; X. Liu; C. Yang; L. Ye; E. W.-C. Chan; R. Zhang; S. Chen	2021	experimental or veterinary studies	Co-conjugation of Virulence Plasmid and KPC Plasmid in a Clinical Klebsiella pneumoniae Strain	Frontiers in Microbiology
	198	Z. Wang; R. Cai; G. Wang; Z. Guo; X. Liu; Y. Guan; Y. Ji; H. Zhang; H. Xi; R. Zhao; L. Bi; S. Liu; L. Yang; X. Feng; C. Sun; L. Lei; W. Han; J. Gu	2021	experimental or veterinary studies	Combination Therapy of Phage vB_KpnM_P-KP2 and Gentamicin Combats Acute Pneumonia Caused by K47 Serotype Klebsiella pneumoniae	Frontiers in Microbiology
	199	F. V. Franklin-Alming; H. Kaspersen; M. A. K. Hetland; R. J. Bakksjø; L. L. Nesse; T. Leangapichart; I. H. Löhr; A. A. Telke; M. Sunde	2021	experimental or veterinary studies	Exploring Klebsiella pneumoniae in Healthy Poultry Reveals High Genetic Diversity, Good Biofilm-Forming Abilities and Higher Prevalence in Turkeys Than Broilers	Frontiers in Microbiology
	200	A. E. Inacio Gomes; T. Pacheco; C. d. S. dos Santos; J. A. Pereira; M. L. Ribeiro; M. Darrieux; L. F. Caldas Ferraz	2021	experimental or veterinary studies	Functional Insights From KpfR, a New Transcriptional Regulator of Fimbrial Expression That Is Crucial for Klebsiella pneumoniae Pathogenicity	Frontiers in Microbiology
	201	J. Chen; Y. Zeng; R. Zhang; J. Cai	2021	experimental or veterinary studies	In vivo Emergence of Colistin and Tigecycline Resistance in Carbapenem-Resistant Hypervirulent Klebsiella pneumoniae During Antibiotics Treatment	Frontiers in Microbiology
	202	L. Song; X. Yang; J. Huang; X. Zhu; G. Han; Y. Wan; Y. Xu; G. Luan; X. Jia	2021	experimental or veterinary studies	Phage Selective Pressure Reduces Virulence of Hypervirulent Klebsiella pneumoniae Through Mutation of the wzc Gene	Frontiers in Microbiology
	203	Z. Luo; S. Geng; B. Lu; G. Han; Y. Wang; Y. Luo; Z. Yang; S. Cao; X. Yao	2021	experimental or veterinary studies	Isolation, Genomic Analysis, and Preliminary Application of a Bovine Klebsiella pneumoniae Bacteriophage vB_Kpn_B01	Frontiers in Veterinary Science
	204	L. Xu; M. Wang; J. Yuan; H. Wang; M. Li; F. Zhang; Y. Tian; J. Yang; J. Wang; B. Li	2021	experimental or veterinary studies	The KbvR Regulator Contributes to Capsule Production, Outer Membrane Protein Biosynthesis, Antiphagocytosis, and Virulence in Klebsiella pneumoniae	Infect Immun
	205	P. Serek; Ł. Lewandowski; B. Dudek; J. Pietkiewicz; K. Jermakow; K. Kapczyńska; E. Krzyżewska; I. Bednarz-Misa	2021	experimental or veterinary studies	Klebsiella pneumoniae enolase-like membrane protein interacts with human plasminogen	Int J Med Microbiol
	206	G. Dong; N. Xu; M. Wang; Y. Zhao; F. Jiang; H. Bu; J. Liu; B. Yuan; R. Li	2021	experimental or veterinary studies	Anthocyanin Extract from Purple Sweet Potato Exacerbate Mitophagy to Ameliorate Pyroptosis in Klebsiella pneumoniae Infection	International Journal of Molecular Sciences
	207	C. Gnanasekaran; A. S. Alobaidi; R. Govindan; C. K. Chelliah; S. Muhammad Zubair; S. Alagarsamy; N. S. Alharbi; S. Kadaikunnan; R. Govindan; N. Manoharan	2021	experimental or veterinary studies	Piperacillin/tazobactum and cefotaxime decrease the effect of beta lactamase production in multi-drug resistant K. pneumoniae	J Infect Public Health
	208	M. Alazmi; N. Alshammari; N. A. Alanazi; A. M. E. Sulieman	2021	experimental or veterinary studies	In silico characterization, docking, and simulations to understand host-pathogen interactions in an effort to enhance crop production in date palms	J Mol Model
	209	T. Leangapichart; K. Lunha; J. Jiwakanon; S. Angkititrakul; J. D. Järhult; U. Magnusson; M. Sunde	2021	experimental or veterinary studies	Characterization of Klebsiella pneumoniae complex isolates from pigs and humans in farms in Thailand: Population genomic structure, antibiotic resistance and virulence genes	Journal of Antimicrobial Chemotherapy
	210	T. Rangasamy; L. Ghimire; L. Jin; J. Le; S. Periasamy; S. Paudel; S. Cai; S. Jeyaseelan	2021	experimental or veterinary studies	Host Defense against Klebsiella pneumoniae Pneumonia Is Augmented by Lung-Derived Mesenchymal Stem Cells	Journal of Immunology
	211	G. Dhungana; M. Regmi; P. Paudel; A. Parajuli; E. Upadhyay; I. Gyawali; H. Upreti; R. Nepal; P. Pradhan; R. Malla	2021	experimental or veterinary studies	Therapeutic Efficacy of Bacteriophage Therapy to Treat Carbapenem Resistant Klebsiella Pneumoniae in Mouse Model	Journal of Nepal Health Research Council
	212	A. Sharma; A. Rana; L. Mangtani; A. Kalra; R. R. K. Niraj	2021	experimental or veterinary studies	In silico Repurposing of Anticancer Drug (5-Fluorouracil) as an Antibac-terial Agent against Klebsiella pneumoniae	Letters in Drug Design and Discovery
	213	S. Bruchmann; T. Feltwell; J. Parkhill; F. L. Short	2021	experimental or veterinary studies	Identifying virulence determinants of multidrug-resistant Klebsiella pneumoniae in Galleria mellonella	Pathog Dis
	214	Z. Zhang; L. Lei; H. Zhang; H. Dai; Y. Song; L. Li; Y. Wang; Z. Xia	2021	experimental or veterinary studies	Molecular Investigation of Klebsiella pneumoniae from Clinical Companion Animals in Beijing, China, 2017-2019	Pathogens
	215	F. P. Sellera; B. Fuga; H. Fontana; F. Esposito; B. Cardoso; S. Konno; C. Berl; M. H. Cappellanes; M. Cortez; M. Ikeda; C. M. de Souza; L. Cerdeira; N. Lincopan	2021	experimental or veterinary studies	Detection of IncN-pST15 one-health plasmid harbouring blaKPC-2 in a hypermucoviscous Klebsiella pneumoniae CG258 isolated from an infected dog, Brazil	Transboundary and Emerging Diseases
	216	C. M. Chen; H. L. Tang; C. S. Chiou; K. C. Tung; M. C. Lu; Y. C. Lai	2021	experimental or veterinary studies	Colonization dynamics of Klebsiella pneumoniae in the pet animals and human owners in a single household	Vet Microbiol
	217	D. Darniati; S. Setiyaningsih; D. R. Agungpriyono; E. Handharyani	2021	experimental or veterinary studies	First evidence of Klebsiella pneumoniae infection in Aceh cattle: Pathomorphology and antigenic distribution in the lungs	Veterinary World
	218	F. Zurabov; E. Zhilenkov	2021	experimental or veterinary studies	Characterization of four virulent Klebsiella pneumoniae bacteriophages, and evaluation of their potential use in complex phage preparation	Virology Journal
	219	Q. Xu; X. Yang; E. W. C. Chan; S. Chen	2021	experimental or veterinary studies	The hypermucoviscosity of hypervirulent K. pneumoniae confers the ability to evade neutrophil-mediated phagocytosis	Virulence
	220	M. Li; P. Li; L. Chen; G. Guo; Y. Xiao; L. Chen; H. Du; W. Zhang	2021	experimental or veterinary studies	Identification of a phage-derived depolymerase specific for KL64 capsule of Klebsiella pneumoniae and its anti-biofilm effect	Virus Genes
	221	J. Feng; L. Gao; L. Li; Z. Zhang; C. Wu; F. Li; Y. Tong	2021	experimental or veterinary studies	Characterization and genome analysis of novel Klebsiella phage BUCT556A with lytic activity against carbapenemase-producing Klebsiella pneumoniae	Virus Res
	222	A. L. Woods; D. Parker; M. M. Glick; Y. Peng; F. Lenoir; E. Mulligan; V. Yu; G. Piizzi; T. Lister; M.-D. Lilly; J. Dzink-Fox; J. M. Jansen; N. S. Ryder; C. R. Dean; T. M. Smith	2022	experimental or veterinary studies	High-Throughput Screen for Inhibitors of Klebsiella pneumoniae Virulence Using a Tetrahymena pyriformis Co-Culture Surrogate Host Model	Acs Omega
	223	N. Bolourchi; A. Naz; M. Sohrabi; F. Badmasti	2022	experimental or veterinary studies	Comparative in silico characterization of Klebsiella pneumoniae hypervirulent plasmids and their antimicrobial resistance genes	Ann Clin Microbiol Antimicrob
	224	E. L. Tarsia Duarte; C. F. Rizek; E. S. Espinoza; A. P. Marchi; S. V. Noguera; M. F. Cortes; B. H. Ventura Fernandes; T. Guimaraes; C. M. D. de Maio Carrilho; L. V. Perdigao Neto; P. A. Trindade; S. F. Costa	2022	experimental or veterinary studies	Virulomic Analysis of Multidrug-Resistant Klebsiella pneumoniae Isolates and Experimental Virulence Model Using Danio rerio (Zebrafish)	Antibiotics-Basel
	225	J. Vishwakarma; B. Waghela; B. Falcao; S. L. Vavilala	2022	experimental or veterinary studies	Algal polysaccharide's potential to combat respiratory infections caused by Klebsiella pneumoniae and Serratia marcescens biofilms	Appl Biochem Biotechnol
	226	S. Giannattasio-Ferraz; A. Ene; G. Johnson; L. Maskeri; A. P. Oliveira; S. Banerjee; E. F. Barbosa-Stancioli; C. Putonti	2022	experimental or veterinary studies	Multidrug-Resistant Klebsiella variicola Isolated in the Urine of Healthy Bovine Heifers, a Potential Risk as an Emerging Human Pathogen	Appl Environ Microbiol
	227	D. Vaneci-Silva; I. M. Assane; L. de Oliveira Alves; F. C. Gomes; E. B. Moro; S. Kotzent; A. Pitondo-Silva; F. Pilarski	2022	experimental or veterinary studies	Klebsiella pneumoniae causing mass mortality in juvenile Nile tilapia in Brazil: Isolation, characterization, pathogenicity and phylogenetic relationship with other environmental and pathogenic strains from livestock and human sources	Aquaculture
	228	M. Bharti; S. Nagar; H. Khurana; R. K. Negi	2022	experimental or veterinary studies	Metagenomic insights to understand the role of polluted river Yamuna in shaping the gut microbial communities of two invasive fish species	Arch Microbiol
	229	W. de Oliveira Alves; A. M. L. Scavuzzi; E. M. B. Beltrão; M. de Oliveira É; C. R. Dos Santos Vasconcelos; A. M. Rezende; A. C. de Souza Lopes	2022	experimental or veterinary studies	Occurrence of bla(NDM-7) and association with bla(KPC-2), bla(CTX-M15), aac, aph, mph(A), catB3 and virulence genes in a clinical isolate of Klebsiella pneumoniae with different plasmids in Brazil	Arch Microbiol
	230	N. F. Michodigni; A. Nyachieo; J. K. Akhwale; G. Magoma; A. N. Kimang’a	2022	experimental or veterinary studies	Genomic evaluation of novel Kenyan virulent phage isolates infecting carbapenemase-producing Klebsiella pneumoniae and safety determination of their lysates in Balb/c mice	Archives of Microbiology
	231	J. Wu; J. Chen; Y. Wang; Q. Meng; J. Zhao	2022	experimental or veterinary studies	Siderophore iucA of hypermucoviscous Klebsiella pneumoniae promotes liver damage in mice by inducing oxidative stress	Biochemistry and Biophysics Reports
	232	W. Qin; Z. Liu; T. van der Poll; A. F. de Vos	2022	experimental or veterinary studies	Induction of Acute or Disseminating Bacterial Pneumonia in Mice and Sampling of Infected Organs for Studying the Host Response to Bacterial Pneumonia	Bio-protocol
	233	H. Y. Wang; X. C. Chen; Z. H. Yan; F. Tu; T. He; S. C. B. Gopinath; X. H. Rui; F. T. Cao	2022	experimental or veterinary studies	Human neutrophil peptide 1 promotes immune sterilization in vivo by reducing the virulence of multidrug-resistant Klebsiella pneumoniae and increasing the ability of macrophages	Biotechnol Appl Biochem
	234	Y. Lan; M. Zhou; X. Chen; Y. Zhong; J. Li; Q. Yan; W. Liu	2022	experimental or veterinary studies	Extraction, identification and relative quantification of outer membrane vesicles of Klebsiella pneumoniae	Chinese Journal of Laboratory Medicine
	235	Q. Wang; Q. Ou; W. Luo; X. Ma; W. Li; J. Qiu; X. Chen; J. Fang	2022	experimental or veterinary studies	Hypervirulent Klebsiella pneumoniae serotype K1 induces liver abscess through activating NLRP3 inflammasome	Chinese Journal of Microbiology and Immunology (China)
	236	M. I. Stair; S. E. Carrasco; D. Annamalai; E. B. Jordan; A. Mannion; Y. Feng; N. Fabian; Z. Ge; S. Muthupalani; J. Dzink-Fox; M. A. Krzisch; J. G. Fox	2022	experimental or veterinary studies	The Epidemiology of Invasive, Multipleantibiotic-resistant Klebsiella pneumoniae Infection in a Breeding Colony of Immunocompromised NSG Mice	Comp Med
	237	Z. P. Bulman; X. Tan; T. Y. Chu; Y. Huang; A. P. Rana; N. Singh; S. A. Flowers; Y. Kyono; B. N. Kreiswirth; L. Chen	2022	experimental or veterinary studies	Ceftazidime-avibactam based combinations against carbapenemase producing Klebsiella pneumoniae harboring hypervirulence plasmids	Computational and Structural Biotechnology Journal
	238	O. López-Cuevas; J. P. González-Gómez; J. R. Aguirre-Sánchez; B. Gomez-Gil; E. H. Torres-Montoya; J. A. Medrano-Félix; C. I. Martínez-Rodríguez; N. Castro-del Campo; C. Chaidez	2022	experimental or veterinary studies	Genomic Characterization of Twelve Lytic Bacteriophages Infecting Midgut Bacteria of Aedes aegypti	Current Microbiology
	239	Y. Hua; J. Wang; M. Huang; Y. Huang; R. Zhang; F. Bu; B. Yang; J. Chen; X. Lin; X. Hu; L. Zheng; Q. Wang	2022	experimental or veterinary studies	Outer membrane vesicles-transmitted virulence genes mediate the emergence of new antimicrobial-resistant hypervirulent Klebsiella pneumoniae	Emerging Microbes and Infections
	240	S. Liu; Z. Huang; J. Kong; Y. Zhao; M. Xu; B. Zhou; X. Zheng; D. Ye; T. Zhou; J. Cao; C. Zhou	2022	experimental or veterinary studies	Effects of aerobactin-encoding gene iucB and regulator of mucoid phenotype rmpA on the virulence of Klebsiella pneumoniae causing liver abscess	Front Cell Infect Microbiol
	241	M. Xie; K. Chen; N. Dong; Q. Xu; E. W. Chan; R. Zhang; S. Chen	2022	experimental or veterinary studies	Phenotypic Changes Associated With In Vivo Evolution of Colistin Resistance in ST11 Carbapenem-Resistant Klebsiella pneumoniae	Front Cell Infect Microbiol
	242	Q. Du; F. Pan; C. Wang; F. Yu; Y. Shi; W. Liu; Z. Li; P. He; D. Han; H. Zhang	2022	experimental or veterinary studies	Nosocomial dissemination of hypervirulent Klebsiella pneumoniae with high-risk clones among children in Shanghai	Frontiers in Cellular and Infection Microbiology
	243	X. Zheng; J. Guo; C. Cao; T. Qin; Y. Zhao; X. Song; M. Lv; L. Hu; L. Zhang; D. Zhou; T. Fang; W. Yang	2022	experimental or veterinary studies	Time-Course Transcriptome Analysis of Lungs From Mice Infected With Hypervirulent Klebsiella pneumoniae via Aerosolized Intratracheal Inoculation	Frontiers in Cellular and Infection Microbiology
	244	P. Li; W. Luo; T. X. Xiang; Y. Jiang; P. Liu; D. D. Wei; L. Fan; S. Huang; W. Liao; Y. Liu; W. Zhang	2022	experimental or veterinary studies	Horizontal gene transfer via OMVs co-carrying virulence and antimicrobial-resistant genes is a novel way for the dissemination of carbapenem-resistant hypervirulent Klebsiella pneumoniae	Frontiers in Microbiology
	245	X. Wu; F. Zhan; J. Zhang; S. Chen; B. Yang	2022	experimental or veterinary studies	Identification of hypervirulent Klebsiella pneumoniae carrying terW gene by MacConkey-potassium tellurite medium in the general population	Frontiers in Public Health
	246	K. Pinpimai; W. Banlunara; W. D. Roe; K. Dittmer; P. J. Biggs; R. Tantilertcharoen; K. Chankow; N. Bunpapong; P. Boonkam; N. Pirarat	2022	experimental or veterinary studies	Genetic characterization of hypervirulent Klebsiella pneumoniae responsible for acute death in captive marmosets	Frontiers in Veterinary Science
	247	Z. Zhang; L. Zhang; H. Dai; H. Zhang; Y. Song; Q. An; J. Wang; Z. Xia	2022	experimental or veterinary studies	Multidrug-Resistant Klebsiella pneumoniae Complex From Clinical Dogs and Cats in China: Molecular Characteristics, Phylogroups, and Hypervirulence-Associated Determinants	Frontiers in Veterinary Science
	248	Y. Li; Y. Li; K. Bu; M. Wang; Z. Wang; R. Li	2022	experimental or veterinary studies	Antimicrobial Resistance and Genomic Epidemiology of tet(X4)-Bearing Bacteria of Pork Origin in Jiangsu, China	Genes (Basel)
	249	B. Aslam; M. H. Siddique; A. B. Siddique; M. Shafique; S. Muzammil; M. Khurshid; M. H. Rasool; M. Ahmad; T. H. Chaudhry; A. Amir; M. Salman; Z. Baloch; N. A. Alturki; A. Alzamami	2022	experimental or veterinary studies	Distribution of mcr-1 Harboring Hypervirulent Klebsiela pneumoniae in Clinical Specimens and Lytic Activity of Bacteriophage KpnM Against Isolates	Infection and Drug Resistance
	250	X. Ma; L. Zhang; C. Yue; Y. Liu; J. Li	2022	experimental or veterinary studies	The Anti-Virulence Effect of Sub-Minimal Inhibitory Concentrations of Levofloxacin on Hypervirulent Klebsiella pneumoniae	Infection and Drug Resistance
	251	L. Albarracin; R. O. Moyano; J. M. Vargas; B. G. N. Andrade; J. C. Zamar; S. D. Maidana; K. Fukuyama; S. Kurata; M. Á. Jure; H. Kitazawa; J. Villena	2022	experimental or veterinary studies	Genomic and Immunological Characterization of Hypermucoviscous Carbapenem-Resistant Klebsiella pneumoniae ST25 Isolates from Northwest Argentina	International Journal of Molecular Sciences
	252	C. Xu; N. Dong; K. Chen; X. Yang; P. Zeng; C. Hou; E. W. C. Chan; X. Yao; S. Chen	2022	experimental or veterinary studies	Bactericidal, anti-biofilm, and anti-virulence activity of vitamin C against carbapenem-resistant hypervirulent Klebsiella pneumoniae	Iscience
	253	X. Yang; M. Xie; Q. Xu; L. Ye; C. Yang; N. Dong; E. W.-C. Chan; R. Zhang; S. Chen	2022	experimental or veterinary studies	Transmission of pLVPK-like virulence plasmid in Klebsiella pneumoniae mediated by an Incl1 conjugative helper plasmid	Iscience
	254	L. Lei; X. Zhang; R. Yang; H. Jing; Y. Yuan; Z. Chen; Q. Gou; Z. Zhao; J. Zhang; X. Wang	2022	experimental or veterinary studies	Host Immune Response to Clinical Hypervirulent Klebsiella pneumoniae Pulmonary Infections via Transcriptome Analysis	J Immunol Res
	255	P. Anandhi; M. Tharani; S. Rajeshkumar; T. Lakshmi	2022	experimental or veterinary studies	Antibacterial activity of cinnamon and clove oil against wound pathogens	J Popul Ther Clin Pharmacol
	256	T. H. Lin; C.-C. Wu; C.-Y. Tseng; J.-H. Fang; C.-T. Lin	2022	experimental or veterinary studies	Effects of gallic acid on capsular polysaccharide biosynthesis in Klebsiella pneumoniae	Journal of Microbiology Immunology and Infection
	257	M. Ahmad; A. B. Siddique; S. Muzammil; M. Shafique; Z. Nawaz; M. Khurshid; M. H. Rasool; M. M. Jalees; N. Sarwar; B. Aslam	2022	experimental or veterinary studies	Occurrence of Hypervirulent Klebsiella pneumoniae in Clinical Settings and Lytic Potential of Bacteriophages Against the Isolates	Jundishapur Journal of Microbiology
	258	G. Yang; Q. Xu; S. Chen	2022	experimental or veterinary studies	Neutrophil function in hypervirulent Klebsiella pneumoniae infection	Lancet Microbe
	259	R. Han; M. Niu; S. Liu; J. Mao; Y. Yu; Y. Du	2022	experimental or veterinary studies	The effect of siderophore virulence genes entB and ybtS on the virulence of Carbapenem-resistant Klebsiella pneumoniae	Microbial Pathogenesis
	260	P. Manohar; B. Loh; N. Elangovan; A. Loganathan; R. Nachimuthu; S. Leptihn	2022	experimental or veterinary studies	A Multiwell-Plate Caenorhabditis elegans Assay for Assessing the Therapeutic Potential of Bacteriophages against Clinical Pathogens	Microbiol Spectr
	261	C. Venturini; B. Bowring; S. R. Partridge; N. L. Ben Zakour; A. Fajardo-Lubian; A. Lopez Ayala; J. Qin; M. Totsika; G. van Galen; J. Norris; J. Iredell	2022	experimental or veterinary studies	Co-Occurrence of Multidrug Resistant Klebsiella pneumoniae Pathogenic Clones of Human Relevance in an Equine Pneumonia Case	Microbiol Spectr
	262	E. Eger; M. Schwabe; L. Schulig; N. O. Hübner; J. A. Bohnert; U. T. Bornscheuer; S. E. Heiden; J. U. Müller; F. Adnan; K. Becker; C. L. Correa-Martinez; S. Guenther; E. A. Idelevich; D. Baecker; K. Schaufler	2022	experimental or veterinary studies	Extensively Drug-Resistant Klebsiella pneumoniae Counteracts Fitness and Virulence Costs That Accompanied Ceftazidime-Avibactam Resistance Acquisition	Microbiol Spectr
	263	F. Zhang; X. Yan; J. Bai; L. Xiang; M. Ding; Q. Li; B. Zhang; Q. Liang; Y. Zhou	2022	experimental or veterinary studies	Identification of the BolA Protein Reveals a Novel Virulence Factor in K. pneumoniae That Contributes to Survival in Host	Microbiol Spectr
	264	R. M. Fleeman; B. W. Davies	2022	experimental or veterinary studies	Polyproline Peptide Aggregation with Klebsiella pneumoniae Extracellular Polysaccharides Exposes Biofilm Associated Bacteria	Microbiol Spectr
	265	S. Fu; C. Wen; Z. Wang; Y. Qiu; Y. Zhang; J. Zuo; Y. Xu; X. Han; Z. Luo; W. Chen; J. Miao	2022	experimental or veterinary studies	Molecular Epidemiology and Antimicrobial Resistance of Outbreaks of Klebsiella pneumoniae Clinical Mastitis in Chinese Dairy Farms	Microbiology Spectrum
	266	Y. Zhang; Z. Zhou; W. Xiao; Y. Tang; W. Guan; J. Wang; F. Shu; J. Shen; S. Gu; L. Zhang; Q. Wang; L. Xie	2022	experimental or veterinary studies	Inosine and D-Mannose Secreted by Drug-Resistant Klebsiella pneumoniae Affect Viability of Lung Epithelial Cells	Molecules
	267	E. Ifrid; H. Ouertatani-Sakouhi; T. Jauslin; S. Kicka; G. Chiriano; C. F. Harrison; H. Hilbi; L. Scapozza; T. Soldati; P. Cosson	2022	experimental or veterinary studies	5-ethyl-2'-deoxyuridine fragilizes Klebsiella pneumoniae outer wall and facilitates intracellular killing by phagocytic cells	PLoS One
	268	X. Huang; X. Li; H. An; J. Wang; M. Ding; L. Wang; L. Li; Q. Ji; F. Qu; H. Wang; Y. Xu; X. Lu; Y. He; J. R. Zhang	2022	experimental or veterinary studies	Capsule type defines the capability of Klebsiella pneumoniae in evading Kupffer cell capture in the liver	PLoS Pathog
	269	C. A. Ahlstrom; H. Woksepp; L. Sandegren; M. Mohsin; B. Hasan; D. Muzyka; J. Hernandez; F. Aguirre; A. Tok; J. Soderman; B. Olsen; A. M. Ramey; J. Bonnedahl	2022	experimental or veterinary studies	Genomically diverse carbapenem resistant Enterobacteriaceae fromwild birds provide insight into global patterns of spatiotemporal dissemination	Science of the Total Environment
	270	Z. Wang; Z. Wen; M. Jiang; F. Xia; M. Wang; X. Zhuge; J. Dai	2022	experimental or veterinary studies	Dissemination of virulence and resistance genes among Klebsiella pneumoniae via outer membrane vesicle: An important plasmid transfer mechanism to promote the emergence of carbapenem-resistant hypervirulent Klebsiella pneumoniae	Transboundary and Emerging Diseases
	271	F. Zhang; Y. Meng; L. Xu; Y. Tian; H. Lu; J. Xie; R. Ma; M. Li; B. Li	2022	experimental or veterinary studies	KbvR mutant of Klebsiella pneumoniae affects the synthesis of type 1 fimbriae and provides protection to mice as a live attenuated vaccine	Vet Res
	272	E. K. Chang; M. Miller; K. Shahin; F. Batac; C. L. Field; P. Duignan; C. Struve; B. A. Byrne; M. J. Murray; K. Greenwald; W. A. Smith; M. Ziccardi; E. Soto	2022	experimental or veterinary studies	Genetics and pathology associated with Klebsiella pneumoniae and Klebsiella spp. isolates from North American Pacific coastal marine mammals	Veterinary Microbiology
	273	N. V. Volozhantsev; A. I. Borzilov; A. M. Shpirt; V. M. Krasilnikova; V. V. Verevkin; E. A. Denisenko; T. I. Kombarova; A. S. Shashkov; Y. A. Knirel; I. A. Dyatlov	2022	experimental or veterinary studies	Comparison of the therapeutic potential of bacteriophage KpV74 and phage-derived depolymerase (β-glucosidase) against Klebsiella pneumoniae capsular type K2	Virus Research
	274	G. A. Ibrahim; M. S. Helal; N. A. E. Kamoura; M. Samir; A. M. Mazid; M. F. M. Farag	2023	experimental or veterinary studies	Molecular Studies on Some Virulent and Multi-Drug Resistant Cattle Klebsiella Strains and their Heamatobiochemical Impacts	Advances in Animal and Veterinary Sciences
	275	F. D'Angelo; E. P. C. Rocha; O. Rendueles	2023	experimental or veterinary studies	The Capsule Increases Susceptibility to Last-Resort Polymyxins, but Not to Other Antibiotics, in Klebsiella pneumoniae	Antimicrob Agents Chemother
	276	D. Mai; A. Wu; R. Li; D. Cai; H. Tong; N. Wang; J. Tan	2023	experimental or veterinary studies	Identification of hypervirulent Klebsiella pneumoniae based on biomarkers and Galleria mellonella infection model	BMC Microbiol
	277	S. Rahimi; M. Bakht; A. Javadi; F. Foroughi; S. M. A. Marashi; F. Nikkhahi	2023	experimental or veterinary studies	Characterization of novel bacteriophage PSKP16 and its therapeutic potential against β-lactamase and biofilm producer strain of K2-Hypervirulent Klebsiella pneumoniae pneumonia infection in mice model	Bmc Microbiology
	278	Y. Li; Y. Xu; W. Li; J. Li; W. Wu; J. Kang; H. Jiang; P. Liu; J. Liu; W. Gong; X. Li; C. Ni; M. Liu; L. Chen; S. Li; X. Wu; Y. Zhao; J. Ren	2023	experimental or veterinary studies	Itaconate inhibits SYK through alkylation and suppresses inflammation against hvKP induced intestinal dysbiosis	Cell Mol Life Sci
	279	Y. Xu; C. Zhang; D. Cai; R. Zhu; Y. Cao	2023	experimental or veterinary studies	Exosomal miR-155-5p drives widespread macrophage M1 polarization in hypervirulent Klebsiella pneumoniae-induced acute lung injury via the MSK1/p38-MAPK axis	Cellular and Molecular Biology Letters
	280	E. Mario; D. Hamza; K. Abdel-Moein	2023	experimental or veterinary studies	Hypervirulent Klebsiella pneumoniae among diarrheic farm animals: A serious public health concern	Comp Immunol Microbiol Infect Dis
	281	R. B. Gorodnichev; M. A. Kornienko; D. A. Bespiatykh; M. V. Malakhova; A. O. Krivulia; V. A. Veselovsky; Y. A. Bespyatykh; O. V. Goloshchapov; T. V. Chernenkaya; E. A. Shitikov	2023	experimental or veterinary studies	ISOLATION AND CHARACTERIZATION OF VIRULENT BACTERIOPHAGES AGAINST KLEBSIELLA PNEUMONIAE OF SIGNIFICANT CAPSULAR TYPES	Extreme Medicine
	282	X. Wang; C. Bi; X. Xin; M. Zhang; H. Fu; L. Lan; M. Wang; Z. Yan	2023	experimental or veterinary studies	Pyroptosis, apoptosis, and autophagy are involved in infection induced by two clinical Klebsiella pneumoniae isolates with different virulence	Frontiers in Cellular and Infection Microbiology
	283	S. Altaf; K. A. Alkheraije	2023	experimental or veterinary studies	Cell membrane-coated nanoparticles: An emerging antibacterial platform for pathogens of food animals	Frontiers in Veterinary Science
	284	J. Bazalar-Gonzales; T. Silvestre-Espejo; C. Rodríguez Cueva; D. Carhuaricra Huamán; Y. Ignación León; L. Luna Espinoza; R. Rosadio Alcántara; L. Maturrano Hernández	2023	experimental or veterinary studies	Genomic insights into ESBL-producing Escherichia coli isolated from non-human primates in the Peruvian Amazon	Frontiers in Veterinary Science
	285	J.-Y. Hyeon; Y.-J. Choi; M.-J. Jung; D.-H. Lee; C.-S. Song; J.-H. Kim	2023	experimental or veterinary studies	Multidrug-resistant CTX-M-15-positive Klebsiella pneumoniae ST 307 causing bacteremia via gut translocation in a dog	Frontiers in Veterinary Science
	286	I. Gautam; C. W. Huss; Z. A. Storad; M. Krebs; O. Bassiouni; R. Ramesh; L. M. Wuescher; R. G. Worth	2023	experimental or veterinary studies	Activated Platelets Mediate Monocyte Killing of Klebsiella pneumoniae	Infect Immun
	287	X. R. Bina; Y. Weng; J. Budnick; M. E. Van Allen; J. E. Bina	2023	experimental or veterinary studies	Klebsiella pneumoniae TolC contributes to antimicrobial resistance, exopolysaccharide production, and virulence	Infect Immun
	288	S. Dentice Maidana; M. Elean; K. Fukuyama; Y. Imamura; L. Albarracín; S. Saha; Y. Suda; S. Kurata; M. Jure; H. Kitazawa; J. Villena	2023	experimental or veterinary studies	Hypermucoviscous Carbapenem-Resistant Klebsiella pneumoniae ST25 Infect Human Intestinal Epithelial Cells and Induce Moderate Inflammation	Int J Mol Sci
	289	P. Li; T. Peng; T. Xiang; W. Luo; W. Liao; D. D. Wei; S. Luo; Z. He; P. Liu; W. Zhang; Y. Liu	2023	experimental or veterinary studies	Klebsiella pneumoniae outer membrane vesicles induce strong IL-8 expression via NF-κB activation in normal pulmonary bronchial cells	International Immunopharmacology
	290	S. D. Maidana; M. Elean; K. Fukuyama; Y. Imamura; L. Albarracin; S. Saha; Y. Suda; S. Kurata; M. A. Jure; H. Kitazawa; J. Villena	2023	experimental or veterinary studies	Hypermucoviscous Carbapenem-Resistant Klebsiella pneumoniae ST25 Infect Human Intestinal Epithelial Cells and Induce Moderate Inflammation	International Journal of Molecular Sciences
	291	T. Wang; X. Wang; S. Chen; J. Zhu; Z. Zhu; F. Qu; L. Chen; H. Du	2023	experimental or veterinary studies	Emergence of colistin-heteroresistant and carbapenem-resistant hypervirulent Klebsiella pneumoniae	J Glob Antimicrob Resist
	292	Z. H. Elbayoumi; A. B. M. Edris; D. S. Taha; R. R. Shawish	2023	experimental or veterinary studies	Incidence of Some Foodborne Pathogens in Retailed Beef Luncheon and Kofta at El-Gharbia Governorate, Egypt	Journal of Advanced Veterinary Research
	293	S. F. Nagati; H. O. Hammad; S. H. Abou-Khadra; H. E. Farhan; A. F. Afify; R. T. Hassanien; A. M. Elnady; S. S. Mansour; M. A. Shahein	2023	experimental or veterinary studies	Longitudinal Study of Some Bacterial, Parasitic, and Viral Enteric Pathogens isolated from Diarrheic Calves from Dairy Herd in Egypt	Journal of Advanced Veterinary Research
	294	E. G. S. Hussein; R. I. Elmeslemany; N. F. Anwar; S. M. Hosny; H. S. Elsebaey; A. N. Y. M. Tahoon	2023	experimental or veterinary studies	Some Microbial Causes of Mortality in Rabbit in Northwest of Delta, Egypt	Journal of Advanced Veterinary Research
	295	S. Luo; L. Wang; Z. Xu; J. Liu; W. Zhang; J. Feng; F. Li	2023	experimental or veterinary studies	Isolation,identification and biological characteristics of phage vB-KpnP1 for carbapenem-resistant Klebsiella pneumoniae	Journal of Army Medical University
	296	S. Park; H. Kim; K. S. Ko	2023	experimental or veterinary studies	Reduced virulence in tigecycline-resistant Klebsiella pneumoniae caused by overexpression of ompR and down-regulation of ompK35	Journal of Biomedical Science
	297	Y. Qi; J. Z. Xue; S. S. Li; E. M. Elken; M. A. Haqmal; X. S. Li; G. Y. Xu; L. C. Kong; H. X. Ma	2023	experimental or veterinary studies	Analysis of an IncR plasmid carried by carbapenem-resistant Klebsiella pneumoniae: A survey of swine Klebsiella pneumoniae in Jilin Province	Journal of Global Antimicrobial Resistance
	298	M. Tohda; K.-I. Oinuma; A. Sakiyama; T. Tsubouchi; M. Niki; H. Namikawa; K. Yamane; K. Yamada; T. Watanabe; K. Asai; H. Kakeya; Y. Kaneko; T. Kawaguchi	2023	experimental or veterinary studies	Rifampicin exerts anti-mucoviscous activity against hypervirulent Klebsiella pneumoniae via binding to the RNA polymerase subunit	Journal of Global Antimicrobial Resistance
	299	L. F. Shen; T. He; J. R. Zhuang; X. C. Hu; X. H. Rui; J. Huang; J. F. Bao; R. J. Hu	2023	experimental or veterinary studies	Evaluation of virulence of Klebsiella pneumoniae using zebrafish behavior as a biological indicator	Journal of Infection and Chemotherapy
	300	A. Baig; S. Ranjani; H. Srinivasan	2023	experimental or veterinary studies	Nigella sativa mediated green synthesis of silver nanoparticles to curb antibiotic resistance	Journal of Materials Research
	301	H. Kaspersen; F. V. Franklin-Alming; M. A. K. Hetland; E. Bernhoff; I. H. Löhr; J. Jiwakanon; A. M. Urdahl; T. Leangapichart; M. Sunde	2023	experimental or veterinary studies	Highly conserved composite transposon harbouring aerobactin iuc3 in Klebsiella pneumoniae from pigs	Microb Genom
	302	H. Lin; J. Ma; J. Sun; Z. Qin; B. Jiang; W. Li; Q. Wang; Y. Su; L. Lin; C. Liu	2023	experimental or veterinary studies	Identification and Characterization of Klebsiella pneumoniae from Farmed American Bullfrogs (Rana catesbeiana)	Microbiol Spectr
	303	H. Geng; L. Song; X. Yang; S. Xing; R. Wang; Y. Xu; X. Jia; G. Luan	2023	experimental or veterinary studies	Resistance of Klebsiella pneumoniae to Phage hvKpP3 Due to High-Molecular Weight Lipopolysaccharide Synthesis Failure	Microbiology Spectrum
	304	R. Cai; Z. Ren; R. Zhao; Y. Lu; X. Wang; Z. Guo; J. Song; W. Xiang; R. Du; X. Zhang; W. Han; H. Ru; J. Gu	2023	experimental or veterinary studies	Structural biology and functional features of phage-derived depolymerase Depo32 on Klebsiella pneumoniae with K2 serotype capsular polysaccharides	Microbiology Spectrum
	305	S. Dentice Maidana; Y. Imamura; M. Elean; L. Albarracín; K. Nishiyama; Y. Suda; S. Kurata; M. Á. Jure; H. Kitazawa; J. Villena	2023	experimental or veterinary studies	Oral Administration of Lacticaseibacillus rhamnosus CRL1505 Modulates Lung Innate Immune Response against Klebsiella pneumoniae ST25	Microorganisms
	306	C. P. Kaur; T. Iyadorai; C. Sears; A. C. Roslani; J. Vadivelu; C. Samudi	2023	experimental or veterinary studies	Presence of Polyketide Synthase (PKS) Gene and Counterpart Virulence Determinants in Klebsiella pneumoniae Strains Enhances Colorectal Cancer Progression In-Vitro	Microorganisms
	307	G. Li; L. Jia; L. Wan; L. Xia; A. Gao; R. Yang; R. Sun; M. Wang; J. Du; X. Lian; R. Zhang; L. Fang; X. Liao; Y. Liu; B. T. Liu; J. Sun	2023	experimental or veterinary studies	Acquisition of a novel conjugative multidrug-resistant hypervirulent plasmid leads to hypervirulence in clinical carbapenem-resistant Klebsiella pneumoniae strains	mLife
	308	M. M. Hassan; B. Albogami; T. Mwabvu; M. F. Awad; R. H. Kadi; A. A. Mohamed; J. A. Al-Orabi; M. M. Hassan; M. M. Elsharkawy	2023	experimental or veterinary studies	The Antibacterial Activity of Rhazya stricta Extracts against Klebsiella pneumoniae Isolated from Some Soil Invertebrates at High Altitudes	Molecules
	309	J. M. Mannion; B. M. Segal; R. M. McLoughlin; S. J. Lalor	2023	experimental or veterinary studies	Respiratory tract Moraxella catarrhalis and Klebsiella pneumoniae can promote pathogenicity of myelin-reactive Th17 cells	Mucosal Immunol
	310	J. M. Huang; K. C. Sung; W. C. Lin; H. Y. Lai; Y. J. Wang	2023	experimental or veterinary studies	Enhancement of capsular hypermucoviscosity in Klebsiella pneumoniae by Acanthamoeba	PLoS Neglected Tropical Diseases
	311	Y. Li; Y. Sun; S.-w. Sun; B. Liang; B.-w. Jiang; N. Feng; J. Liu; X. Ji	2023	experimental or veterinary studies	Prevalence of antimicrobial resistance and virulence genes in Klebsiella pneumoniae and Congenetic Raoultella Isolates from captive giant pandas	Plos One
	312	G. Dhungana; R. Nepal; G. Houtak; G. S. Bouras; S. Vreugde; R. Malla	2023	experimental or veterinary studies	Characterization and Preclinical In Silico Safety Assessment of Three Virulent Bacteriophages Targeting Carbapenem-Resistant Uropathogenic Escherichia coli	Preprints
	313	I. J. Adeosun	2023	experimental or veterinary studies	Modulation of Virulence Factors in Biofilm-Forming Klebsiella Pneumoniae Via Selected South African Medicinal Plants and Phytochemical Compounds
	314	Y. Guo; J. Wang; L. Yao; Y. Wang; Y. Zhang; C. Zhuo; X. Yang; F. Li; J. Li; B. Liu; N. He; J. Chen; S. Xiao; Z. Lin; C. Zhuo	2024	experimental or veterinary studies	Ceftazidime-avibactam resistance in KPC-producing Klebsiella pneumoniae accompanied hypermucoviscosity acquisition	BMC Microbiology
	315	N. M. El Naggar; R. M. Shawky; F. M. E. Serry; M. Emara	2024	experimental or veterinary studies	Investigating the relationship between carbapenemase production and biofilm formation in Klebsiella pneumoniae clinical isolates	BMC Res Notes
	316	S. A. Allam; S. M. Elnomrosy; S. M. Mohamed	2024	experimental or veterinary studies	Virulent-MDR-ESBL E. coli and Klebsiella pneumoniae report from North Sinai calves diarrhea and in vitro antimicrobial by Moringa oleifera	Bmc Veterinary Research
	317	N. Sun; Y. Yang; G. Wang; L. Guo; L. Liu; Z. San; C. Zhao; L. Zhao; M. Tong; Y. Cheng; Q. Chen	2024	experimental or veterinary studies	Whole-genome sequencing of multidrug-resistant Klebsiella pneumoniae with capsular serotype K2 isolates from mink in China	Bmc Veterinary Research
	318	Y. Li; Y. Li; C. Li; J. Wang; J. Tang; R. Li; G. Zhang; L. Huang; M. Zhou; C. Xu; N. Dong	2024	experimental or veterinary studies	Emergence of an ST1934:KL121 hypervirulent Klebsiella pneumoniae carrying a novel virulence-resistance hybrid plasmid with chromosomal integration of ICEKp1	Eur J Clin Microbiol Infect Dis
	319	F. Gravey; C. Sevin; S. Castagnet; N. Foucher; K. Maillard; J. Tapprest; A. Leon; B. Langlois; S. Le Hello; S. Petry	2024	experimental or veterinary studies	Antimicrobial resistance and genetic diversity of Klebsiella pneumoniae strains from different clinical sources in horses	Frontiers in Microbiology
	320	F. Zhang; L. Li; Y. Zhao; H. Dong; B. Zhao; X. Zhao; Z. Xia; L. Chi; Y. Wang; R. Li; S. Qin; X. Fu	2024	experimental or veterinary studies	Molecular characterization of hybrid virulence plasmids in ST11-KL64 KPC-2-producing multidrug-resistant hypervirulent Klebsiella pneumoniae from China	Frontiers in Microbiology
	321	M. Dong; X. Ma; D. Wang; X. Ma; J. Zhang; L. Yu; Q. Yang; D. Hu; D. Qiao	2024	experimental or veterinary studies	Higher Virulence Renders K2 Klebsiella pneumoniae a Stable Share Among Those from Pyogenic Liver Abscess	Infection and Drug Resistance
	322	B. Al-Busaidi; M. Al-Muzahmi; Z. Al-Shabibi; M. Rizvi; A. Al-Rashdi; A. Al-Jardani; R. Farzand; Z. Al-Jabri	2024	experimental or veterinary studies	Hypervirulent Capsular Serotypes K1 and K2 Klebsiella pneumoniae Strains Demonstrate Resistance to Serum Bactericidal Activity and Galleria mellonella Lethality	International Journal of Molecular Sciences
	323	X. You; L. Wang; H. Wang; Y. Xu; Y. Chen; H. Xu; X. Ji; X. Ma; X. Xu	2024	experimental or veterinary studies	Liver abscess induced by intestinal hypervirulent Klebsiella pneumoniae through down-regulation of tryptophan-IPA-IL22 axis	Iscience
	324	L. Galal; H. S. Mohamed; C. Dupont; G. Conquet; C. Carriere; M. H. Aboubaker; S. Godreuil	2024	experimental or veterinary studies	Circulation of hypervirulent carbapenem-resistant Klebsiella pneumoniae in humans and fish in Djibouti	J Antimicrob Chemother
	325	W. Bain; B. Ahn; H. F. Peñaloza; C. L. McElheny; N. Tolman; R. van der Geest; S. Gonzalez-Ferrer; N. Chen; X. An; R. Hosuru; M. Tabary; E. Papke; N. Kohli; N. Farooq; W. Bachman; T. F. Olonisakin; Z. Xiong; M. P. Griffith; M. Sullivan; J. Franks; M. M. Mustapha; A. Iovleva; T. Suber; R. Q. Shanks; V. P. Ferreira; D. B. Stolz; D. Van Tyne; Y. Doi; J. S. Lee	2024	experimental or veterinary studies	In Vivo Evolution of a Klebsiella pneumoniae Capsule Defect With wcaJ Mutation Promotes Complement-Mediated Opsonophagocytosis During Recurrent Infection	J Infect Dis
	326	S. Khan; S. A. Madhi; C. Olwagen	2024	experimental or veterinary studies	In-silico identification of potential inhibitors against FabI protein in Klebsiella pneumoniae	Journal of Biomolecular Structure and Dynamics
	327	A. E. Koshak; H. M. Okairy; M. A. Elfaky; H. M. Abdallah; G. A. Mohamed; S. R. M. Ibrahim; A. A. Alzain; M. Abulfaraj; W. A. H. Hegazy; S. I. Nazeih	2024	experimental or veterinary studies	Antimicrobial and anti-virulence activities of 4-shogaol from grains of paradise against gram-negative bacteria: Integration of experimental and computational methods	Journal of Ethnopharmacology
	328	S. Sun; M. Cai; Q. Wang; S. Wang; L. Zhang; H. Wang	2024	experimental or veterinary studies	Emergency of the plasmid co-carrying blaKPC-2 and blaNDM-1 genes in carbapenem-resistant hypervirulent Klebsiella pneumoniae	Journal of Global Antimicrobial Resistance
	329	T. A. Russo; C. L. Alvarado; C. J. Davies; Z. J. Drayer; U. Carlino-MacDonald; A. Hutson; T. L. Luo; M. J. Martin; B. W. Corey; K. A. Moser; J. K. Rasheed; A. L. Halpin; P. T. McGann; F. Lebreton	2024	experimental or veterinary studies	Differentiation of hypervirulent and classical Klebsiella pneumoniae with acquired drug resistance	Mbio
	330	J. Banerjee; S. Batabyal; S. Biswas; D. Bhattacharyya; M. Habib; A. K. Das; P. K. Nanda; I. Samanta; P. Dandapat; S. Bandyopadhyay	2024	experimental or veterinary studies	Stray Dogs (Mongrels) Are Potent Reservoir of Drug-Resistant Pathogens: A Study in Peri-Urban Areas of Kolkata, India	Microb Drug Resist
	331	L. Fernández-García; J. Kirigo; D. Huelgas-Méndez; M. J. Benedik; M. Tomás; R. García-Contreras; T. K. Wood	2024	experimental or veterinary studies	Phages produce persisters	Microbial Biotechnology
	332	C. Yang; Q. Xu; M. Xie; Y. Tang; Q. Hu; H. Heng; X. Yang; X. Liu; E. W. Chan; G. Yang; S. Chen	2024	experimental or veterinary studies	Enhancing resistance, but not virulence attributed to the high mortality caused by carbapenem-resistant Klebsiella pneumoniae	Microbiol Res
	333	V. Capitani; G. Arcari; C. Ambrosi; D. Scribano; M. Ceparano; R. Polani; A. De Francesco; G. Raponi; G. Ceccarelli; P. Villari; A. T. Palamara; C. Marzuillo; A. Carattoli	2024	experimental or veterinary studies	In vivo evolution to hypermucoviscosity and ceftazidime/avibactam resistance in a liver abscess caused by Klebsiella pneumoniae sequence type 512	Msphere
	334	E. A. Soliman; A. Saad; A. A. Abd El Tawab; F. I. Elhofy; A. M. Rizk; M. Elkhayat; T. Kozytska; M. Ilyas; M. Bassiouny; H. Brangsch; M. W. Pletz; H. Neubauer; L. D. Sprague; G. Wareth	2024	experimental or veterinary studies	Exploring AMR and virulence in Klebsiella pneumoniae isolated from humans and pet animals: A complement of phenotype by WGS-derived profiles in a One Health study in Egypt	One Health
	335	H. Ni; B. K.-W. Chan; L. Ye; H. Wu; H. Heng; Q. Xu; K. Chen; R. Y.-C. Cheung; H. Wang; E. W.-C. Chan; F. Li; S. Chen	2024	experimental or veterinary studies	Lowering mortality risk in CR-HvKP infection in intestinal immunohistological and microbiota restoration	Pharmacological Research
	336	R. Calderon-Gonzalez; A. Dumigan; J. Sá-Pessoa; A. Kissenpfennig; J. A. Bengoechea	2024	experimental or veterinary studies	In vivo single-cell high-dimensional mass cytometry analysis to track the interactions between Klebsiella pneumoniae and myeloid cells	PLoS Pathogens
	337	B. N. Al-Busaidi; M. Al-Muzahmi; Z. Al-Shabibi; M. Rizvi; A. Al-Rashdi; A. Al-Jardani; R. Farzand; Z. Al-Jabri	2024	experimental or veterinary studies	Klebsiella pneumoniae Clinical Strains of Hypervirulent Capsular Serotypes K1 and K2 Demonstrating Resistance against Human Serum Bactericidal Activity and Virulence in Galleria mellonella Model	Preprints
	338	I. Permadi; I. Helianti; S. R. Prawiro; T. Y. M. Raras	2024	experimental or veterinary studies	Isolation of yidRhv Gene from Hypervirulent Klebsiella pneumoniae Indonesia Strain and in silico study of Gene product	Research Journal of Pharmacy and Technology
	339	A. M. S. Shein; D. L. Wannigama; C. Hurst; P. N. Monk; M. Amarasiri; T. Wongsurawat; P. Jenjaroenpun; P. Phattharapornjaroen; W. G. F. Ditcham; P. Ounjai; T. Saethang; N. Chantaravisoot; V. N. Badavath; S. Luk-In; S. Nilgate; U. Rirerm; S. Srisakul; N. Kueakulpattana; M. Laowansiri; S. Rad; S. Wacharapluesadee; A. Rodpan; N. Ngamwongsatit; A. Thammahong; H. Ishikawa; R. J. Storer; A. Leelahavanic…	2024	experimental or veterinary studies	Phage cocktail amikacin combination as a potential therapy for bacteremia associated with carbapenemase producing colistin resistant Klebsiella pneumoniae	Sci Rep
	340	X. Tian; J. Wang; H. Chen; M. Ding; Q. Jin; J. R. Zhang	2024	experimental or veterinary studies	In vivo functional immunoprotection correlates for vaccines against invasive bacteria	Vaccine
	341	J. Castro; R. Oliveira; L. Fernandes; I. Carvalho; H. Oliveira; E. Brinks; G. S. Cho; C. Franz; C. Almeida; S. Silva; D. Araújo	2024	experimental or veterinary studies	Molecular characterization and virulence profile of Klebsiella pneumoniae and Klebsiella oxytoca isolated from ill cats and dogs in Portugal	Vet Microbiol
	342	P. Li; G. Guo; X. Zheng; S. Xu; Y. Zhou; X. Qin; Z. Hu; Y. Yu; Z. Tan; J. Ma; L. Chen; W. Zhang	2024	experimental or veterinary studies	Therapeutic efficacy of a K5-specific phage and depolymerase against Klebsiella pneumoniae in a mouse model of infection	Veterinary research
	343	M. U. Tariq; S. Muzammil; U. A. Ashfaq; M. I. Arshad; M. Shafique; H. Ejaz; M. Khurshid; L. B. Eltayeb; B. B. Z. Mazhari; M. Y. M. Elamir; H. F. Al-Harthi; M. H. Rasool; B. Aslam	2024	experimental or veterinary studies	Characterizing the bacteriophage PKp-V1 as a potential treatment for ESBL-producing hypervirulent K1 Klebsiella pneumoniae ST258 isolated from veterinary specimens	Veterinary World
	344	D. Zhao; M. Tang; Z. Ma; P. Hu; Q. Fu; Z. Yao; C. Zhou; T. Zhou; J. Cao	2024	experimental or veterinary studies	Synergy of bacteriophage depolymerase with host immunity rescues sepsis mice infected with hypervirulent Klebsiella pneumoniae of capsule type K2	Virulence
	345	M. A. Abdel-Razek; S. I. Nazeih; N. Yousef; M. Askoura	2025	experimental or veterinary studies	Analysis of a novel phage as a promising biological agent targeting multidrug resistant Klebsiella pneumoniae	Amb Express
	346	N. V. Volozhantsev; M. A. Makarova; A. S. Kartseva; M. V. Silkina; V. M. Krasilnikova; E. A. Denisenko; A. I. Borzilov; V. V. Firstova	2025	experimental or veterinary studies	Immunomodulatory Effect of Phage Depolymerase Dep_kpv74 with Therapeutic Potential Against K2-Hypervirulent Klebsiella pneumoniae	Antibiotics
	347	A. F. Daham; A. H. Jaber; A. Neamah; H. Al-Karagoly	2025	experimental or veterinary studies	ROLE OF OUTER MEMBRANE VESICLES OF HYPERVIRULENT KLEBSIELLA PNEUMONIAE ISOLATED FROM BOVINE UTERINE DISCHARGE IN PRO-INFLAMMATORY DYSREGULATION	Bulgarian Journal of Veterinary Medicine
	348	J. Cui; Z. Xu; Z. Yu; Q. Zhang; S. Liu; B. Du; L. Gan; C. Yan; G. Xue; J. Feng; Z. Fan; T. Fu; Y. Feng; H. Zhao; Z. Ding; X. Li; R. Zhang; X. Cui; Z. Tian; K. Huang; W. Wang; Y. Bai; H. Zhou; Y. Sun; X. Yang; M. Wan; Y. Ke; J. Yuan	2025	experimental or veterinary studies	High-alcohol-producing Klebsiella pneumoniae aggravates lung injury by affecting neutrophils and the airway epithelium	Cell Rep Med
	349	Z. Xie; L. Fan; W. Jiang; K. Gong; X. Zhang; J. Wang; Z. Jiang; Q. Wang; J. Fang	2025	experimental or veterinary studies	Study on sepsis induced by liver abscess in mice due to hypervirulent Klebsiella pneumoniae	Chinese Journal of Microbiology and Immunology
	350	Y. Fu; M. Yin; L. Cao; Y. Lu; Y. Li; L. Zhang	2025	experimental or veterinary studies	Capsule mutations serve as a key strategy of phage resistance evolution of K54 hypervirulent Klebsiella pneumoniae	Communications Biology
	351	Y. Cai; W. Wang; H. Liang; Q. Huang; J. Qin; Z. Guo; F. Lv	2025	experimental or veterinary studies	Sensitive and specific LAMP and multiplex qRT-PCR assays for detection of hypervirulent Klebsiella pneumoniae	Diagn Microbiol Infect Dis
	352	L. A. Salama; E. S. Eleraky; I. M. Fawzy; Z. Y. Selim; S. M. El-Ageery; N. T. Abou El-Khier; N. S. Gouda; R. M. Elnagar	2025	experimental or veterinary studies	Impact of Neutrophil Extracellular Trapping on Hypervirulent Klebsiella pneumoniae in Type 2 Diabetes Mellitus	Egyptian Journal of Medical Microbiology (Egypt)
	353	A. E. Abdel-Ghany; M. A. Ibrahim; M. M. Abdel Hakim; S. A. A. A. Aziz	2025	experimental or veterinary studies	An Epidemiological and Molecular study Evaluating The Biofilm-Related Markers of Pseudomonas Aeruginosa and Klebsiella Spp. Causing Diarrhea in Ruminants and Humans	Egyptian Journal of Veterinary Science(Egypt)
	354	Z. Cheng; Y. Chen; M. Li; C. Lv; N. Zhou; W. Chen; J. Huang; Q. Li; Z. Gao; X. Feng; L. Shi; Y. Yao; X. Guo; Y. Zhu	2025	experimental or veterinary studies	An Unusual 'Gift' from Humans: Third-Generation Cephalosporin-Resistant Enterobacterales in migratory birds along the East Asian-Australasian Flyway	Environment International
	355	Q. Yu; J. Yang; H. Chen; R. Liu; R. Hu; J. Cai; S. Yang; B. Zheng; P. Guo; Z. Cai; S. Zhang; G. Zhang	2025	experimental or veterinary studies	Macrophages hijack carbapenem-resistance hypervirulent Klebsiella pneumoniae by blocking SLC7A11/GSH-manipulated iron oxidative stress	Free Radical Biology and Medicine
	356	Y. Dai; Q. Zhao; H. Yan; K. Ye; L. Wang; L. Guo; N. Guo; W. Li; J. Yang	2025	experimental or veterinary studies	Adaptive attenuation of virulence mediated by Wzc mutation in ST11-KL47 Carbapenem-resistant Klebsiella pneumonia	Front Cell Infect Microbiol
	357	K. Klaper; Y. Pfeifer; L. Heinrich; M. Prax; O. Krut; I. Bekeredjian-Ding; A. Wahl; M. A. Fischer; H. Kaspar; S. Borgmann; R. G. Gerlach; G. Werner	2025	experimental or veterinary studies	Enhanced invasion and survival of antibiotic- resistant Klebsiella pneumoniae pathotypes in host cells and strain-specific replication in blood	Front Cell Infect Microbiol
	358	S. Silva-Bea; P. Maseda; A. Otero; M. Romero	2025	experimental or veterinary studies	Regulatory effects on virulence and phage susceptibility revealed by sdiA mutation in Klebsiella pneumoniae	Front Cell Infect Microbiol
	359	S. N. Zotto; R. C. Dunkin; J. D. Limon; M. S. Smith; L. M. Hortensius; M. E. Martinez; P. J. Duignan; C. Field; E. Soto; D. Whitaker; C. Rios; M. Byukusenge; B. Jayarao; S. V. Kuchipudi; A. C. Kinsley	2025	experimental or veterinary studies	Klebsiella pneumoniae in stranded California sea lions (Zalophus californianus) of Central California between 2017-2022	Frontiers in Marine Science
	360	L. Zierke; R. Mourad; T. P. Kohler; M. Müsken; S. Hammerschmidt	2025	experimental or veterinary studies	Influence of the polysaccharide capsule on virulence and fitness of Klebsiella pneumoniae	Frontiers in Microbiology
	361	D. W. Wei; Y. Song; Y. Li; G. Zhang; Q. Chen; L. Wu; J. Huang; X. Tian; C. Wang; J. Feng	2025	experimental or veterinary studies	Insertion sequences accelerate genomic convergence of multidrug resistance and hypervirulence in Klebsiella pneumoniae via capsular phase variation	Genome Medicine
	362	J. Chang; X. Peng; X. Wang; Z. Zhang	2025	experimental or veterinary studies	In vitro Evaluation of the Antibacterial Activity of the Combination of Avibactam and β-Lactams Against Highly Virulent Carbapenem-Resistant Klebsiella pneumoniae	Infection and Drug Resistance
	363	Q. Zhang; B. Meng; M. Tang; C. Li; Y. Xu; J. Pan; L. Yu; Y. Li; Y. Yang; Y. Liu; H. Li; L. Hu; T. Wu; J. Li	2025	experimental or veterinary studies	Activation of GPR35 by kynurenic acid inhibits IL-1β secretion in macrophages during CR-hvKP-induced pneumonia	International Immunopharmacology
	364	A. El Sayed; A. Hafez; A. Ateya; A. Darwish; A. Tahoun	2025	experimental or veterinary studies	Single nucleotide polymorphisms, gene expression and evaluation of immunological, antioxidant, and pathological parameters associated with bacterial pneumonia in Barki sheep	Irish Veterinary Journal
	365	Y. Y. Cho; S. J. Kim; K. S. Ko	2025	experimental or veterinary studies	Emergence of population heterogeneity in Klebsiella pneumoniae with a bla(OXA-232)-harboring plasmid: carbapenem resistance, virulence, and fitness	J Biomed Sci
	366	Y. Xiao; L. Wang; H. Jia; Y. Jiang; Y. Li; J. Han; S. Li; Y. Gu; Q. Yang	2025	experimental or veterinary studies	Characterization of Klebsiella pneumoniae carbapenemase (KPC)-14, a KPC variant conferring resistance to ceftazidime-avibactam in the extensively drug-resistant ST463 Pseudomonas aeruginosa clinical isolate	J Glob Antimicrob Resist
	367	J. N. Rosa; G. C. da Silva; P. P. Fontes; M. M. Guidini; R. P. Oliveira; D. M. S. Bazzolli	2025	experimental or veterinary studies	Klebsiella spp. in healthy pigs: reservoirs of antimicrobial resistance and potential pathogenic threats	Journal of Applied Microbiology
	368	M. E. Van Allen; D. G. Chandrashekarappa; X. R. Bina; J. E. Bina	2025	experimental or veterinary studies	New vectors and optimal conditions for allelic exchange in hypervirulent Klebsiella pneumoniae	Journal of Microbiological Methods
	369	G. e. Sehra; S. Azam; S. Ahmad; A. Ali; I. Khan; A. Ullah; M. Waqas; N. Rehman; M. Absar; A. Alshammari; N. A. Albekairi; D.-Q. Wei	2025	experimental or veterinary studies	Elucidating the resistance mechanisms and binding pattern of novel Oxa-48-like carbapenemases covalent inhibitors: A hybrid experimental and in silico approach	Journal of Molecular Structure
	370	L. V. Unverdorben; A. Pirani; K. Gontjes; B. Moricz; C. L. Holmes; E. S. Snitkin; M. A. Bachman	2025	experimental or veterinary studies	Klebsiella pneumoniae evolution in the gut leads to spontaneous capsule loss and decreased virulence potential	mBio
	371	Y. Yan; N. Kong; Y. Niu; K. Sun; W. Zhang	2025	experimental or veterinary studies	Analysis of the virulence of a lethal, carbapenem-resistant hypervirulent KPC-33-producing Klebsiella pneumoniae: Emergence of ST11-KL64 hv-CRKP in ICU	Microb Pathog
	372	S. S. Dandekar; S. Thanikkal; A. Londhe; P. Bhutada; U. Saha; S. Pawar; R. Samson; M. Dharne; S. D. Saroj; S. Koratkar	2025	experimental or veterinary studies	Characterization of novel phages KPAФ1, KP149Ф1, and KP149Ф2 for lytic efficiency against clinical MDR Klebsiella pneumoniae infections	Microb Pathog
	373	S. Y. Naing; A. Zomer; L. van der Graaf-Van Bloois; M. Houben; K. Junker; O. Schreurs; A. Heuvelink; J. A. Wagenaar; J. van Hout	2025	experimental or veterinary studies	Molecular epidemiology and emergence of sequence type 25 hypervirulent Klebsiella pneumoniae in pigs in the Netherlands (2013–2020): a global comparative analysis with human and pig isolates	Microbial Genomics
	374	M. Xie; K. Chen; H. Heng; E. W. Chan; S. Chen	2025	experimental or veterinary studies	Antimicrobial effect of sulconazole in combination with glucose/trehalose against carbapenem-resistant hypervirulent Klebsiella pneumoniae persisters	Microbiol Res
	375	F. Birnberg-Weiss; J. E. Castro; J. R. Pittaluga; L. A. Castillo; D. Martire-Greco; F. Fuentes; F. Bigi; S. A. Gómez; V. I. Landoni; G. C. Fernández	2025	experimental or veterinary studies	Klebsiella pneumoniae ST258 impairs intracellular elastase mobilization and persists within human neutrophils	Microbiol Res
	376	M. Guembe; R. Hafian; M. Díaz-Navarro; A. Visedo; F. De Maio; F. Pimpinelli; I. Cavallo; M. Truglio; F. Sivori; E. G. Di Domenico	2025	experimental or veterinary studies	Virulence profile of carbapenem-resistant Klebsiella pneumoniae strains by an in vivo model of Galleria mellonella	Microbiol Spectr
	377	F. R. Deleo; B. Freedman; A. R. Porter; C. Opoku-Temeng; S. D. Kobayashi; L. Chen; B. N. Kreiswirth	2025	experimental or veterinary studies	Evaluation of capsule polysaccharide (CPS)-specific antibodies for broad recognition of prominent multidrug-resistant Klebsiella pneumoniae	Microbiology Spectrum
	378	X. Zhang; Y. Zhai; J. Zhu; Z. Zhu; Y. Wen; Q. Gao; L. Wang; J. Lin; Y. Qian; L. Chen; H. Du	2025	experimental or veterinary studies	Regulation of type 3 fimbria expression by RstA affects biofilm formation and virulence in Klebsiella pneumoniae ATCC43816	Microbiology Spectrum
	379	T. Yang; Z. Zhu; Y. Chen; J. Lin; Y. Zeng; J. Liao; L. Chen; J. Fang; Y. Zheng; L. Lin; Q. Luo; G. Sun; W. Chen; X. Wang; J. Su; L. Li; M. Lin; C. Lin	2025	experimental or veterinary studies	A novel and rapid fluorescent Pf Ago detection system for hypervirulent Klebsiella pneumoniae (hvKP)	Microchemical Journal
	380	C. L. Holmes; K. G. Dailey; K. Hullahalli; A. E. Wilcox; S. Mason; B. S. Moricz; L. V. Unverdorben; G. I. Balazs; M. K. Waldor; M. A. Bachman	2025	experimental or veterinary studies	Patterns of Klebsiella pneumoniae bacteremic dissemination from the lung	Nat Commun
	381	K. Uemura; T. Sato; S. Yamamoto; N. Ogasawara; J. Toyting; K. Aoki; A. Takasawa; M. Koyama; A. Saito; T. Wada; K. Okada; Y. Yoshida; K. Kuronuma; C. Nakajima; Y. Suzuki; M. Horiuchi; K. Takano; S. Takahashi; H. Chiba; S. I. Yokota	2025	experimental or veterinary studies	Rapid and Integrated Bacterial Evolution Analysis unveils gene mutations and clinical risk of Klebsiella pneumoniae	Nat Commun
	382	T. A. Khan; I. Ul Haq; W. Hinthong; S. Campino; A. Gohar; N. Khan; M. Kashif; I. Ullah; T. G. Clark	2025	experimental or veterinary studies	Antibiotic Susceptibility Patterns and Virulence Profiles of Classical and Hypervirulent Klebsiella pneumoniae Strains Isolated from Clinical Samples in Khyber Pakhtunkhwa, Pakistan	Pathogens
	383	A. Pruss; A. Skierska; P. Kwiatkowski; H. Masiuk; J. Jursa-Kulesza; S. Giedrys-Kalemba; I. Bilska; M. Sienkiewicz; M. V. Melnyk; B. Dołęgowska	2025	experimental or veterinary studies	Comparative analysis of selected methods of carbapenemase determination among clinical Klebsiella pneumoniae	PLoS One
	384	L. Assoni; V. Valim; A. J. M. Couto; M. Trentini; V. M. Gonçalves; L. F. C. Ferraz; J. M. Sciani; A. S. Cremonesi; T. R. Converso; L. M. de Carvalho; M. Darrieux	2025	experimental or veterinary studies	In-silico and experimental analysis of Klebsiella pneumoniae fimbriae subunits for vaccine development	Vaccine
	385	H.-C. Liu; H.-L. Tang; C.-S. Chiou; Y.-C. Lin; M.-K. Chiang; K.-C. Tung; Y.-C. Lai; M.-C. Lu	2025	experimental or veterinary studies	Prevalence and Virulence Profiles of Klebsiella pneumoniae Isolated From Different Animals	Veterinary Medicine and Science
	386	F. Gravey; C. Sévin; B. Langlois; K. Maillard; N. Foucher; F. Duquesne; A. Léon; S. Le Hello; S. Petry	2025	experimental or veterinary studies	Misidentification of Raoultella spp. (R. terrigena, R. planticola) and Klebsiella spp. (K. variicola, K. grimontii) as Klebsiella pneumoniae: Retrospective study of a necropsy-associated bacterial collection from horses	Veterinary Microbiology
	387	M. Wusiman; J. Zuo; Y. Yu; Z. Lv; M. Wang; L. Nie; X. Zhang; J. Wu; Z. Wu; W. Jiang; Z. Pan; W. Zhang; H. Yin; C. Huang; Z. Chen; J. Miao; W. Chen; X. Han	2025	experimental or veterinary studies	Molecular characterization of Klebsiella pneumoniae in clinical bovine mastitis in 14 provinces in China	Veterinary Research Communications
	388	Y. Huang; Y. Huang; Z. Wu; Z. Fan; F. Zheng; Y. Liu; X. Xu	2025	experimental or veterinary studies	Characterization and genomic insights into bacteriophages Kpph1 and Kpph9 against hypervirulent carbapenem-resistant Klebsiella pneumoniae	Virulence
	1	B. R. Singh; V. D. Sharma; R. Chandra	2000	food /environmental studies	A Study on Virulence Markers of Klebsiella Isolated from Foods and Clinical Samples	Journal of Food Science and Technology
	2	R. Podschun; S. Pietsch; C. Höller; U. Ullmann	2001	food /environmental studies	Incidence of Klebsiella species in surface waters and their expression of virulence factors	Appl Environ Microbiol
	3	S. N. El-Sukhon	2003	food /environmental studies	Identification and. characterization of Klebsiellae isolated from milk and milk products in Jordan	Food Microbiology
	4	K. Ibenyassine; R. A. Mhand; Y. Karamoko; B. Anajjar; M. M. Chouibani; M. Ennaji	2007	food /environmental studies	Bacterial pathogens recovered from vegetables irrigated by wastewater in Morocco	J Environ Health
	5	J. F. Akoachere; P. M. Oben; B. S. Mbivnjo; L. M. Ndip; G. Nkwelang; R. N. Ndip	2008	food /environmental studies	Bacterial indicators of pollution of the Douala lagoon, Cameroon: public health implications	Afr Health Sci
	6	N. Gundogan; S. Citak; E. Yalcin	2011	food /environmental studies	Virulence properties of extended spectrum β-lactamase-producing Klebsiella species in meat samples	J Food Prot
	7	A. M. Nicolau Korres; G. M. Aquije; D. S. Buss; J. A. Ventura; P. M. Fernandes; A. A. Fernandes	2013	food /environmental studies	Comparison of biofilm and attachment mechanisms of a phytopathological and clinical isolate of Klebsiella pneumoniae Subsp. pneumoniae	ScientificWorldJournal
	8	N. Bhutani; C. Muraleedharan; D. Talreja; S. W. Rana; S. Walia; A. Kumar; S. K. Walia	2015	food /environmental studies	Occurrence of Multidrug Resistant Extended Spectrum Beta-Lactamase-Producing Bacteria on Iceberg Lettuce Retailed for Human Consumption	Biomed Res Int
	9	S. Bruchmann; U. Muthukumarasamy; S. Pohl; M. Preusse; A. Bielecka; T. Nicolai; I. Hamann; R. Hillert; A. Kola; P. Gastmeier; D. Eckweiler; S. Häussler	2015	food /environmental studies	Deep transcriptome profiling of clinical Klebsiella pneumoniae isolates reveals strain and sequence type-specific adaptation	Environ Microbiol
	10	S. C. Pereira; M. C. Vanetti	2015	food /environmental studies	Potential virulence of Klebsiella sp. isolates from enteral diets	Braz J Med Biol Res
	11	S. M. Atmani; Y. Messai; S. Alouache; R. Fernández; V. Estepa; C. Torres; R. Bakour	2015	food /environmental studies	Virulence characteristics and genetic background of ESBL-producing Klebsiella pneumoniae isolates from wastewater	Fresenius Environmental Bulletin
	12	V. Passet; S. Brisse	2015	food /environmental studies	Association of tellurite resistance with hypervirulent clonal groups of Klebsiella pneumoniae	Journal of Clinical Microbiology
	13	A. Barati; A. Ghaderpour; L. L. Chew; C. W. Bong; K. L. Thong; V. C. Chong; L. C. Chai	2016	food /environmental studies	Isolation and Characterization of Aquatic-Borne Klebsiella pneumoniae from Tropical Estuaries in Malaysia	Int J Environ Res Public Health
	14	G. S. Davis; L. B. Price	2016	food /environmental studies	Recent Research Examining Links Among Klebsiella pneumoniae from Food, Food Animals, and Human Extraintestinal Infections	Curr Environ Health Rep
	15	Y. Jung; K. R. Matthews	2016	food /environmental studies	Potential transfer of extended spectrum β-lactamase encoding gene, blashv18 gene, between Klebsiella pneumoniae in raw foods	Food Microbiol
	16	C. Runcharoen; D. Moradigaravand; B. Blane; S. Paksanont; J. Thammachote; S. Anun; J. Parkhill; N. Chantratita; S. J. Peacock	2017	food /environmental studies	Whole genome sequencing reveals high-resolution epidemiological links between clinical and environmental Klebsiella pneumoniae	Genome Medicine
	17	L. Yaici; M. Haenni; V. Métayer; E. Saras; F. Mesbah Zekar; M. Ayad; A. Touati; J. Y. Madec	2017	food /environmental studies	Spread of ESBL/AmpC-producing Escherichia coli and Klebsiella pneumoniae in the community through ready-to-eat sandwiches in Algeria	Int J Food Microbiol
	18	S. Koberg; E. Brinks; G. Fiedler; C. Husing; G.-S. Cho; M. P. Hoeppner; K. J. Heller; H. Neve; C. M. A. P. Franz	2017	food /environmental studies	Genome Sequence of Klebsiella pneumoniae Bacteriophage PMBT1 Isolated from Raw Sewage	Genome Announcements
	19	B. T. Liu; X. Y. Zhang; S. W. Wan; J. J. Hao; R. D. Jiang; F. J. Song	2018	food /environmental studies	Characteristics of carbapenem-resistant Enterobacteriaceae in ready-to-eat vegetables in China	Frontiers in Microbiology
	20	M. Diab; M. Hamze; R. Bonnet; E. Saras; J. Y. Madec; M. Haenni	2018	food /environmental studies	Extended-spectrum beta-lactamase (ESBL)- and carbapenemase-producing Enterobacteriaceae in water sources in Lebanon	Vet Microbiol
	21	C. P. Henriot; D. Martak; Q. Cuenot; C. Loup; H. Masclaux; F. Gillet; X. Bertrand; D. Hocquet; G. Bornette	2019	food /environmental studies	Occurrence and ecological determinants of the contamination of floodplain wetlands with Klebsiella pneumoniae and pathogenic or antibiotic-resistant Escherichia coli	FEMS Microbiol Ecol
	22	E. Barbier; C. Rodrigues; G. Depret; V. Passet; L. Gal; P. Piveteau; S. Brisse	2019	food /environmental studies	The ZKIR Assay, a novel Real-Time PCR Method for the Detection of Klebsiella pneumoniae and Closely Related Species in Environmental Samples	bioRxiv
	23	L. Falgenhauer; O. Schwengers; J. Schmiedel; C. Baars; O. Lambrecht; S. Hess; T. U. Berendonk; J. Falgenhauer; T. Chakraborty; C. Imirzalioglu	2019	food /environmental studies	Multidrug-Resistant and Clinically Relevant Gram-Negative Bacteria Are Present in German Surface Waters	Frontiers in Microbiology
	24	M. Projahn; P. von Tippelskirch; T. Semmler; S. Guenther; T. Alter; U. Roesler	2019	food /environmental studies	Contamination of chicken meat with extended-spectrum beta-lactamase producing- Klebsiella pneumoniae and Escherichia coli during scalding and defeathering of broiler carcasses	Food Microbiol
	25	N. Yadav; S. Singh; S. K. Goyal	2019	food /environmental studies	Effect of Seasonal Variation on Bacterial Inhabitants and Diversity in Drinking Water of an Office Building, Delhi	Air Soil and Water Research
	26	X. Chi; B. Berglund; H. Zou; B. Zheng; S. Borjesson; X. Ji; J. Ottoson; C. S. Lundborg; X. Li; L. E. Nilsson	2019	food /environmental studies	Characterization of Clinically Relevant Strains of Extended-Spectrum β-Lactamase-Producing Klebsiella pneumoniae Occurring in Environmental Sources in a Rural Area of China by Using Whole-Genome Sequencing	Frontiers in Microbiology
	27	X. Chi; B. Berglund; H. Zou; B. Zheng; S. Börjesson; X. Ji; J. Ottoson; C. S. Lundborg; X. Li; L. E. Nilsson	2019	food /environmental studies	Strains of extended-spectrum ß-lactamase-producing klebsiella pneumoniae occurring in environmental sources in a rural area of China by using whole-genome sequencing	Frontiers in Microbiology
	28	E. Barbier; C. Rodrigues; G. Depret; V. Passet; L. Gal; P. Piveteau; S. Brisse	2020	food /environmental studies	The ZKIR Assay, a Real-Time PCR Method for the Detection of Klebsiella pneumoniae and Closely Related Species in Environmental Samples	Applied and Environmental Microbiology
	29	E. Soto; S. M. R. Abdelrazek; C. Basbas; P. J. Duignan; C. Rios; B. A. Byrne	2020	food /environmental studies	Environmental persistence and disinfectant susceptibility of Klebsiella pneumoniae recovered from pinnipeds stranded on the California Coast	Veterinary Microbiology
	30	G. V. Pay; D. V. Rakitina; M. N. Pankova; S. M. Yudin; A. V. Zagaynova	2020	food /environmental studies	Comparison of the pathogenic potential of Klebsiella pneumoniae isolates from human intestinal microbiota, surface waters, and sewage	Gigiena i Sanitariya
	31	J. P. Rueda Furlan; E. A. Savazzi; E. G. Stehling	2020	food /environmental studies	Genomic insights into multidrug-resistant and hypervirulent Klebsiella pneumoniae co-harboring metal resistance genes in aquatic environments	Ecotoxicology and Environmental Safety
	32	R. Zhang; F. Zhao; J. Wang; G. Pei; H. Fan; L. Zhangxiang; Z. Mi; T. Shi; H. Liu; Y. Tong	2020	food /environmental studies	Biological characteristics and genome analysis of a novel phage vB_KpnP_IME279 infecting Klebsiella pneumoniae	Folia Microbiol (Praha)
[truncated: 901 more rows]

## Sheet: 5-Reports not retrieved
		author	year	excluded reason	title	journal
[truncated: 25 more rows]

## Sheet: 6-Reports excluded
		author	year	excluded reason	title	journal
[truncated: 737 more rows]

[truncated: 5 more sheets: 7-List of studies, 8-JBI, 9-Prisma Abstract Checklist, 10-PUBMED search terms, 11-ST's Distribution and others]
